# Supplementary material for: Neural encoding of perceived patch value during competitive and hazardous virtual foraging
Source: Nat Commun. 2021 Sep 16;12:5478. doi: 10.1038/s41467-021-25816-9 (PMC8446065; doi:10.1038/s41467-021-25816-9)
Supplement: Supplementary file 4 — Source Data [file 41467_2021_25816_MOESM4_ESM.zip]

Archive with 14 entries (13 files):
- sources_data_zip/
- __MACOSX/._sources_data_zip
- sources_data_zip/supplementary_figure_3_data.xlsx
- __MACOSX/sources_data_zip/._supplementary_figure_3_data.xlsx
- sources_data_zip/.DS_Store
- __MACOSX/sources_data_zip/._.DS_Store
- sources_data_zip/Figure 1.xlsx
- __MACOSX/sources_data_zip/._Figure 1.xlsx
- sources_data_zip/Supplementary Figure 5.csv
- __MACOSX/sources_data_zip/._Supplementary Figure 5.csv
- sources_data_zip/Supplementary Figure 2.csv
- __MACOSX/sources_data_zip/._Supplementary Figure 2.csv
- sources_data_zip/Figure 2.xlsx
- __MACOSX/sources_data_zip/._Figure 2.xlsx
