# Supplementary material for: Neural encoding of perceived patch value during competitive and hazardous virtual foraging
Source: Nat Commun. 2021 Sep 16;12:5478. doi: 10.1038/s41467-021-25816-9 (PMC8446065; doi:10.1038/s41467-021-25816-9)
Supplement: Supplementary file 4 — Source Data [file 41467_2021_25816_MOESM4_ESM.zip › sources_data_zip/supplementary_figure_3_data.xlsx]

## Sheet: S3
ROI	$\beta$ (arb.units)	subject
MCC	0.00894907	0
vmPFC	0.00683515	0
Hippocampus	0.0110404	0
Amygdala	0.013717	0
MCC	0.00294339	1
vmPFC	-3.80465e-05	1
Hippocampus	0.00180193	1
Amygdala	-0.000486314	1
MCC	0.0118421	2
vmPFC	0.00258188	2
Hippocampus	0.00214327	2
Amygdala	0.00753716	2
MCC	0.00624737	3
vmPFC	0.0215921	3
Hippocampus	0.0262836	3
Amygdala	0.0236599	3
MCC	0.000255712	4
vmPFC	-0.000729843	4
Hippocampus	0.000489199	4
Amygdala	0.00237008	4
MCC	0.00595969	5
vmPFC	0.01315	5
Hippocampus	0.0025356	5
Amygdala	0.000172287	5
MCC	0.00687941	6
vmPFC	0.00767253	6
Hippocampus	0.00596355	6
Amygdala	0.0047725	6
MCC	0.0102839	7
vmPFC	0.00210072	7
Hippocampus	0.00885541	7
Amygdala	0.00668479	7
MCC	0.00700775	8
vmPFC	0.000367968	8
Hippocampus	0.00121622	8
Amygdala	0.00173122	8
MCC	0.00664232	9
vmPFC	0.00163983	9
Hippocampus	0.00061061	9
Amygdala	0.00333232	9
MCC	0.00445238	10
vmPFC	0.00461172	10
Hippocampus	0.00156515	10
Amygdala	0.000934134	10
MCC	-0.000219878	11
vmPFC	0.000859462	11
Hippocampus	0.000778677	11
Amygdala	0.00103838	11
MCC	0.0132389	12
vmPFC	0.00305112	12
Hippocampus	0.00172294	12
Amygdala	-0.00100196	12
MCC	0.0321732	13
vmPFC	0.0121672	13
Hippocampus	0.0353732	13
Amygdala	0.0258862	13
MCC	0.00390755	14
vmPFC	0.00478112	14
Hippocampus	0.00532452	14
Amygdala	0.0101713	14
MCC	0.0092869	15
vmPFC	0.0175528	15
Hippocampus	0.0115285	15
Amygdala	0.0128416	15
MCC	0.00100961	16
vmPFC	-0.00200132	16
Hippocampus	-0.00289702	16
Amygdala	-0.00322032	16
MCC	0.00153686	17
vmPFC	-0.0015047	17
Hippocampus	0.00286456	17
Amygdala	0.00190178	17
MCC	0.00127947	18
vmPFC	-2.06102e-05	18
Hippocampus	0.00279446	18
Amygdala	0.0010464	18
