# Supplementary material for: Neural encoding of perceived patch value during competitive and hazardous virtual foraging
Source: Nat Commun. 2021 Sep 16;12:5478. doi: 10.1038/s41467-021-25816-9 (PMC8446065; doi:10.1038/s41467-021-25816-9)
Supplement: Supplementary file 4 — Source Data [file 41467_2021_25816_MOESM4_ESM.zip › sources_data_zip/Figure 1.xlsx]

## Sheet: Figure 1b
Figure 1B	index	participant	condition	condition_alpha	total_tokens
	1	1000	0	safe	209
	2	1000	1	threat	143
	3	1001	0	safe	187
	4	1001	1	threat	158
	5	1002	0	safe	192
	6	1002	1	threat	162
	7	1003	0	safe	187
	8	1003	1	threat	142
	9	1005	0	safe	199
	10	1005	1	threat	174
	11	1006	0	safe	184
	12	1006	1	threat	146
	13	1007	0	safe	158
	14	1007	1	threat	130
	15	1009	0	safe	217
	16	1009	1	threat	170
	17	1010	0	safe	190
	18	1010	1	threat	153
	19	1011	0	safe	183
	20	1011	1	threat	131
	21	1012	0	safe	209
	22	1012	1	threat	150
	23	1013	0	safe	133
	24	1013	1	threat	109
	25	1014	0	safe	194
	26	1014	1	threat	156
	27	1015	0	safe	149
	28	1015	1	threat	125
	29	1016	0	safe	182
	30	1016	1	threat	137
	31	1017	0	safe	203
	32	1017	1	threat	124
	33	1018	0	safe	212
	34	1018	1	threat	168
	35	1019	0	safe	196
	36	1019	1	threat	158
	37	1020	0	safe	178
	38	1020	1	threat	148
	39	1021	0	safe	194
	40	1021	1	threat	158
	41	1022	0	safe	203
	42	1022	1	threat	152

## Sheet: Figure 1c
Figure 1C	index	subject	condition	condition_alpha	% to fewer patch
	1	1000	0	safe	0.878472
	2	1000	1	threat	0.0798611
	3	1001	0	safe	0.892361
	4	1001	1	threat	0.520833
	5	1002	0	safe	0.923611
	6	1002	1	threat	0.920139
	7	1003	0	safe	0.850694
	8	1003	1	threat	0.253472
	9	1005	0	safe	0.951389
	10	1005	1	threat	0.940972
	11	1006	0	safe	0.829861
	12	1006	1	threat	0.208333
	13	1007	0	safe	0.729167
	14	1007	1	threat	0.357639
	15	1009	0	safe	0.975694
	16	1009	1	threat	0.298611
	17	1010	0	safe	0.888889
	18	1010	1	threat	0.138889
	19	1011	0	safe	0.895833
	20	1011	1	threat	0.21875
	21	1012	0	safe	0.927083
	22	1012	1	threat	0.104167
	23	1013	0	safe	0.809028
	24	1013	1	threat	0.40625
	25	1014	0	safe	0.965278
	26	1014	1	threat	0.0833333
	27	1015	0	safe	0.784722
	28	1015	1	threat	0.1875
	29	1016	0	safe	0.954861
	30	1016	1	threat	0.107639
	31	1017	0	safe	0.96875
	32	1017	1	threat	0.0104167
	33	1018	0	safe	0.888889
	34	1018	1	threat	0.555556
	35	1019	0	safe	0.788194
	36	1019	1	threat	0.229167
	37	1020	0	safe	0.961806
	38	1020	1	threat	0.0833333
	39	1021	0	safe	0.881944
	40	1021	1	threat	0.59375
	41	1022	0	safe	0.885417
	42	1022	1	threat	0.451389

## Sheet: Figure 1d
Figure 1D	index	condition	condition_alpha	subject	competitors	selected	total count	percentage
	1	0	safe	1000	1	88	96	0.916667
	2	0	safe	1000	2	83	96	0.864583
	3	0	safe	1000	3	64	96	0.666667
	4	0	safe	1000	4	24	96	0.25
	5	0	safe	1000	5	15	96	0.15625
	6	0	safe	1000	6	14	96	0.145833
	7	0	safe	1001	1	85	95	0.894737
	8	0	safe	1001	2	78	90	0.866667
	9	0	safe	1001	3	67	94	0.712766
	10	0	safe	1001	4	31	94	0.329787
	11	0	safe	1001	5	11	92	0.119565
	12	0	safe	1001	6	7	93	0.0752688
	13	0	safe	1002	1	94	95	0.989474
	14	0	safe	1002	2	80	84	0.952381
	15	0	safe	1002	3	63	92	0.684783
	16	0	safe	1002	4	13	90	0.144444
	17	0	safe	1002	5	7	88	0.0795455
	18	0	safe	1002	6	12	89	0.134831
	19	0	safe	1003	1	80	88	0.909091
	20	0	safe	1003	2	89	95	0.936842
	21	0	safe	1003	3	58	94	0.617021
	22	0	safe	1003	4	17	91	0.186813
	23	0	safe	1003	5	12	91	0.131868
	24	0	safe	1003	6	20	93	0.215054
	25	0	safe	1005	1	93	96	0.96875
	26	0	safe	1005	2	84	91	0.923077
	27	0	safe	1005	3	71	96	0.739583
	28	0	safe	1005	4	26	96	0.270833
	29	0	safe	1005	5	6	91	0.0659341
	30	0	safe	1005	6	3	96	0.03125
	31	0	safe	1006	1	56	79	0.708861
	32	0	safe	1006	2	64	74	0.864865
	33	0	safe	1006	3	63	77	0.818182
	34	0	safe	1006	4	32	75	0.426667
	35	0	safe	1006	5	15	77	0.194805
	36	0	safe	1006	6	0	78	0
	37	0	safe	1007	1	73	91	0.802198
	38	0	safe	1007	2	66	91	0.725275
	39	0	safe	1007	3	53	88	0.602273
	40	0	safe	1007	4	37	91	0.406593
	41	0	safe	1007	5	18	91	0.197802
	42	0	safe	1007	6	23	88	0.261364
	43	0	safe	1009	1	92	92	1
	44	0	safe	1009	2	81	83	0.975904
	45	0	safe	1009	3	62	88	0.704545
	46	0	safe	1009	4	23	84	0.27381
	47	0	safe	1009	5	2	90	0.0222222
	48	0	safe	1009	6	2	87	0.0229885
	49	0	safe	1010	1	81	96	0.84375
	50	0	safe	1010	2	78	84	0.928571
	51	0	safe	1010	3	68	94	0.723404
	52	0	safe	1010	4	25	82	0.304878
	53	0	safe	1010	5	13	95	0.136842
	54	0	safe	1010	6	3	85	0.0352941
	55	0	safe	1011	1	83	96	0.864583
	56	0	safe	1011	2	73	83	0.879518
	57	0	safe	1011	3	67	88	0.761364
	58	0	safe	1011	4	22	82	0.268293
	59	0	safe	1011	5	13	91	0.142857
	60	0	safe	1011	6	3	82	0.0365854
	61	0	safe	1012	1	87	94	0.925532
	62	0	safe	1012	2	79	88	0.897727
	63	0	safe	1012	3	64	91	0.703297
	64	0	safe	1012	4	27	92	0.293478
	65	0	safe	1012	5	11	89	0.123596
	66	0	safe	1012	6	4	90	0.0444444
	67	0	safe	1013	1	76	82	0.926829
	68	0	safe	1013	2	73	77	0.948052
	69	0	safe	1013	3	54	87	0.62069
	70	0	safe	1013	4	21	87	0.241379
	71	0	safe	1013	5	11	76	0.144737
	72	0	safe	1013	6	11	83	0.13253
	73	0	safe	1014	1	91	96	0.947917
	74	0	safe	1014	2	95	96	0.989583
	75	0	safe	1014	3	68	96	0.708333
	76	0	safe	1014	4	28	96	0.291667
	77	0	safe	1014	5	4	96	0.0416667
	78	0	safe	1014	6	2	96	0.0208333
	79	0	safe	1015	1	78	96	0.8125
	80	0	safe	1015	2	72	95	0.757895
	81	0	safe	1015	3	60	94	0.638298
	82	0	safe	1015	4	32	95	0.336842
	83	0	safe	1015	5	17	95	0.178947
	84	0	safe	1015	6	25	93	0.268817
	85	0	safe	1016	1	93	96	0.96875
	86	0	safe	1016	2	90	96	0.9375
	87	0	safe	1016	3	70	96	0.729167
	88	0	safe	1016	4	24	96	0.25
	89	0	safe	1016	5	7	96	0.0729167
	90	0	safe	1016	6	4	96	0.0416667
	91	0	safe	1017	1	96	96	1
	92	0	safe	1017	2	89	90	0.988889
	93	0	safe	1017	3	45	71	0.633803
	94	0	safe	1017	4	17	87	0.195402
	95	0	safe	1017	5	2	84	0.0238095
	96	0	safe	1017	6	1	72	0.0138889
	97	0	safe	1018	1	84	94	0.893617
	98	0	safe	1018	2	71	84	0.845238
	99	0	safe	1018	3	66	87	0.758621
	100	0	safe	1018	4	17	80	0.2125
	101	0	safe	1018	5	19	91	0.208791
	102	0	safe	1018	6	1	80	0.0125
	103	0	safe	1019	1	58	92	0.630435
	104	0	safe	1019	2	74	83	0.891566
	105	0	safe	1019	3	67	91	0.736264
	106	0	safe	1019	4	37	80	0.4625
	107	0	safe	1019	5	16	89	0.179775
	108	0	safe	1019	6	6	81	0.0740741
	109	0	safe	1020	1	86	91	0.945055
	110	0	safe	1020	2	84	85	0.988235
	111	0	safe	1020	3	71	95	0.747368
	112	0	safe	1020	4	24	87	0.275862
	113	0	safe	1020	5	2	85	0.0235294
	114	0	safe	1020	6	0	91	0
	115	0	safe	1021	1	76	95	0.8
	116	0	safe	1021	2	83	88	0.943182
	117	0	safe	1021	3	73	93	0.784946
	118	0	safe	1021	4	34	90	0.377778
	119	0	safe	1021	5	5	93	0.0537634
	120	0	safe	1021	6	5	93	0.0537634
	121	0	safe	1022	1	83	95	0.873684
	122	0	safe	1022	2	70	82	0.853659
	123	0	safe	1022	3	72	94	0.765957
	124	0	safe	1022	4	21	82	0.256098
	125	0	safe	1022	5	9	91	0.0989011
	126	0	safe	1022	6	11	88	0.125
	127	1	threat	1000	1	5	96	0.0520833
	128	1	threat	1000	2	7	96	0.0729167
	129	1	threat	1000	3	30	96	0.3125
	130	1	threat	1000	4	70	96	0.729167
	131	1	threat	1000	5	91	96	0.947917
	132	1	threat	1000	6	85	96	0.885417
	133	1	threat	1001	1	34	95	0.357895
	134	1	threat	1001	2	38	95	0.4
	135	1	threat	1001	3	68	93	0.731183
	136	1	threat	1001	4	69	95	0.726316
	137	1	threat	1001	5	42	94	0.446809
	138	1	threat	1001	6	32	94	0.340426
	139	1	threat	1002	1	90	95	0.947368
	140	1	threat	1002	2	79	82	0.963415
	141	1	threat	1002	3	59	90	0.655556
	142	1	threat	1002	4	22	88	0.25
	143	1	threat	1002	5	9	89	0.101124
	144	1	threat	1002	6	7	88	0.0795455
	145	1	threat	1003	1	13	86	0.151163
	146	1	threat	1003	2	14	89	0.157303
	147	1	threat	1003	3	43	92	0.467391
	148	1	threat	1003	4	60	86	0.697674
	149	1	threat	1003	5	72	89	0.808989
	150	1	threat	1003	6	66	94	0.702128
	151	1	threat	1005	1	92	95	0.968421
	152	1	threat	1005	2	86	91	0.945055
	153	1	threat	1005	3	68	94	0.723404
	154	1	threat	1005	4	23	96	0.239583
	155	1	threat	1005	5	7	90	0.0777778
	156	1	threat	1005	6	4	94	0.0425532
	157	1	threat	1006	1	17	71	0.239437
	158	1	threat	1006	2	11	82	0.134146
	159	1	threat	1006	3	17	69	0.246377
	160	1	threat	1006	4	49	76	0.644737
	161	1	threat	1006	5	60	74	0.810811
	162	1	threat	1006	6	69	74	0.932432
	163	1	threat	1007	1	23	84	0.27381
	164	1	threat	1007	2	28	84	0.333333
	165	1	threat	1007	3	42	89	0.47191
	166	1	threat	1007	4	62	87	0.712644
	167	1	threat	1007	5	53	83	0.638554
	168	1	threat	1007	6	50	89	0.561798
	169	1	threat	1009	1	35	81	0.432099
	170	1	threat	1009	2	24	80	0.3
	171	1	threat	1009	3	26	78	0.333333
	172	1	threat	1009	4	51	85	0.6
	173	1	threat	1009	5	54	87	0.62069
	174	1	threat	1009	6	55	79	0.696203
	175	1	threat	1010	1	18	86	0.209302
	176	1	threat	1010	2	3	94	0.0319149
	177	1	threat	1010	3	22	88	0.25
	178	1	threat	1010	4	66	94	0.702128
	179	1	threat	1010	5	86	96	0.895833
	180	1	threat	1010	6	81	94	0.861702
	181	1	threat	1011	1	28	82	0.341463
	182	1	threat	1011	2	16	89	0.179775
	183	1	threat	1011	3	25	81	0.308642
	184	1	threat	1011	4	55	89	0.617978
	185	1	threat	1011	5	56	81	0.691358
	186	1	threat	1011	6	79	96	0.822917
	187	1	threat	1012	1	14	82	0.170732
	188	1	threat	1012	2	15	90	0.166667
	189	1	threat	1012	3	23	94	0.244681
	190	1	threat	1012	4	53	86	0.616279
	191	1	threat	1012	5	75	87	0.862069
	192	1	threat	1012	6	87	95	0.915789
	193	1	threat	1013	1	18	74	0.243243
	194	1	threat	1013	2	14	70	0.2
	195	1	threat	1013	3	52	83	0.626506
	196	1	threat	1013	4	50	75	0.666667
	197	1	threat	1013	5	53	75	0.706667
	198	1	threat	1013	6	41	79	0.518987
	199	1	threat	1014	1	1	96	0.0104167
	200	1	threat	1014	2	4	96	0.0416667
	201	1	threat	1014	3	32	96	0.333333
	202	1	threat	1014	4	83	96	0.864583
	203	1	threat	1014	5	89	96	0.927083
	204	1	threat	1014	6	79	96	0.822917
	205	1	threat	1015	1	17	92	0.184783
	206	1	threat	1015	2	10	92	0.108696
	207	1	threat	1015	3	34	93	0.365591
	208	1	threat	1015	4	68	93	0.731183
	209	1	threat	1015	5	77	94	0.819149
	210	1	threat	1015	6	73	94	0.776596
	211	1	threat	1016	1	9	96	0.09375
	212	1	threat	1016	2	9	96	0.09375
	213	1	threat	1016	3	33	96	0.34375
	214	1	threat	1016	4	68	96	0.708333
	215	1	threat	1016	5	88	96	0.916667
	216	1	threat	1016	6	81	96	0.84375

## Sheet: Figure 1e
Figure 1E	index	difference score	subject	sum shocks	decisions	percentage
	1	-4	1000	0	32	0
	2	-4	1001	2	44	0.0454545
	3	-4	1002	0	18	0
	4	-4	1003	0	35	0
	5	-4	1005	0	16	0
	6	-4	1006	1	26	0.0384615
	7	-4	1007	1	26	0.0384615
	8	-4	1009	0	38	0
	9	-4	1010	1	27	0.037037
	10	-4	1011	1	54	0.0185185
	11	-4	1012	0	53	0
	12	-4	1013	1	20	0.05
	13	-4	1014	1	33	0.030303
	14	-4	1015	0	26	0
	15	-4	1016	0	30	0
	16	-4	1017	0	44	0
	17	-4	1018	0	28	0
	18	-4	1019	1	45	0.0222222
	19	-4	1020	1	33	0.030303
	20	-4	1021	0	22	0
	21	-4	1022	0	39	0
	22	-3	1000	3	100	0.03
	23	-3	1001	2	92	0.0217391
	24	-3	1002	1	33	0.030303
	25	-3	1003	4	100	0.04
	26	-3	1005	4	42	0.0952381
	27	-3	1006	3	118	0.0254237
	28	-3	1007	0	96	0
	29	-3	1009	6	122	0.0491803
	30	-3	1010	4	131	0.0305344
	31	-3	1011	1	140	0.00714286
	32	-3	1012	0	111	0
	33	-3	1013	1	72	0.0138889
	34	-3	1014	1	111	0.00900901
	35	-3	1015	3	98	0.0306122
	36	-3	1016	0	100	0
	37	-3	1017	3	105	0.0285714
	38	-3	1018	4	67	0.0597015
	39	-3	1019	1	136	0.00735294
	40	-3	1020	2	103	0.0194175
	41	-3	1021	1	71	0.0140845
	42	-3	1022	1	90	0.0111111
	43	-2	1000	1	73	0.0136986
	44	-2	1001	3	42	0.0714286
	45	-2	1002	0	24	0
	46	-2	1003	2	68	0.0294118
	47	-2	1005	0	21	0
	48	-2	1006	2	67	0.0298507
	49	-2	1007	6	59	0.101695
	50	-2	1009	3	86	0.0348837
	51	-2	1010	3	76	0.0394737
	52	-2	1011	2	79	0.0253165
	53	-2	1012	3	82	0.0365854
	54	-2	1013	2	51	0.0392157
	55	-2	1014	4	70	0.0571429
	56	-2	1015	3	62	0.0483871
	57	-2	1016	3	79	0.0379747
	58	-2	1017	4	72	0.0555556
	59	-2	1018	2	41	0.0487805
	60	-2	1019	5	75	0.0666667
	61	-2	1020	1	70	0.0142857
	62	-2	1021	5	46	0.108696
	63	-2	1022	2	67	0.0298507
	64	2	1000	5	23	0.217391
	65	2	1001	6	53	0.113208
	66	2	1002	17	73	0.232877
	67	2	1003	5	26	0.192308
	68	2	1005	19	76	0.25
	69	2	1006	5	26	0.192308
	70	2	1007	11	39	0.282051
	71	2	1009	2	12	0.166667
	72	2	1010	1	14	0.0714286
	73	2	1011	1	2	0.5
	74	2	1012	3	17	0.176471
	75	2	1013	10	49	0.204082
	76	2	1014	2	26	0.0769231
	77	2	1015	8	32	0.25
	78	2	1016	5	17	0.294118
	79	2	1017	3	16	0.1875
	80	2	1018	7	61	0.114754
	81	2	1019	1	7	0.142857
	82	2	1020	2	17	0.117647
	83	2	1021	10	45	0.222222
	84	2	1022	4	22	0.181818
	85	3	1000	11	44	0.25
	86	3	1001	13	52	0.25
	87	3	1002	30	110	0.272727
	88	3	1003	12	43	0.27907
	89	3	1005	22	102	0.215686
	90	3	1006	12	32	0.375
	91	3	1007	7	47	0.148936
	92	3	1009	5	22	0.227273
	93	3	1010	3	21	0.142857
	94	3	1011	2	5	0.4
	95	3	1012	8	21	0.380952
	96	3	1013	13	68	0.191176
	97	3	1014	11	33	0.333333
	98	3	1015	8	48	0.166667
	99	3	1016	8	44	0.181818
	100	3	1017	8	35	0.228571
	101	3	1018	14	73	0.191781
	102	3	1019	5	16	0.3125
	103	3	1020	12	47	0.255319
	104	3	1021	12	76	0.157895
	105	3	1022	11	57	0.192982
	106	4	1000	2	16	0.125
	107	4	1001	4	5	0.8
	108	4	1002	8	30	0.266667
	109	4	1003	5	16	0.3125
	110	4	1005	8	31	0.258065
	111	4	1006	4	19	0.210526
	112	4	1007	7	21	0.333333
	113	4	1009	2	8	0.25
	114	4	1010	5	19	0.263158
	115	4	1011	4	8	0.5
	116	4	1012	2	4	0.5
	117	4	1013	5	28	0.178571
	118	4	1014	4	15	0.266667
	119	4	1015	7	22	0.318182
	120	4	1016	4	18	0.222222
	121	4	1017	8	16	0.5
	122	4	1018	6	18	0.333333
	123	4	1019	1	9	0.111111
	124	4	1020	7	18	0.388889
	125	4	1021	4	28	0.142857
	126	4	1022	2	13	0.153846
