# Supplementary material for: Neural encoding of perceived patch value during competitive and hazardous virtual foraging
Source: Nat Commun. 2021 Sep 16;12:5478. doi: 10.1038/s41467-021-25816-9 (PMC8446065; doi:10.1038/s41467-021-25816-9)
Supplement: Supplementary file 4 — Source Data [file 41467_2021_25816_MOESM4_ESM.zip › sources_data_zip/Supplementary Figure 5.csv]

index	subject number	competitor difference	plot order
1	1002	-19	1
2	1005	13	2
3	1013	77	3
4	1007	176	4
5	1021	200	5
6	1015	229	6
7	1018	277	7
8	1001	288	8
9	1003	339	9
10	1016	361	10
11	1000	364	11
12	1006	380	12
13	1020	381	13
14	1022	408	14
15	1014	416	15
16	1017	437	16
17	1010	482	17
18	1009	517	18
19	1019	565	19
20	1012	568	20
21	1011	693	21
