# Supplementary material for: Neural encoding of perceived patch value during competitive and hazardous virtual foraging
Source: Nat Commun. 2021 Sep 16;12:5478. doi: 10.1038/s41467-021-25816-9 (PMC8446065; doi:10.1038/s41467-021-25816-9)
Supplement: Supplementary file 4 — Source Data [file 41467_2021_25816_MOESM4_ESM.zip › sources_data_zip/Supplementary Figure 2.csv]

index	condition	competitors	subject	mean tokens collected	std error tokens collected
1	safe	1	1000	0.853932584	0.037648452
2	safe	1	1001	0.712643678	0.048797477
3	safe	1	1002	0.79	0.040936018
4	safe	1	1003	0.777777778	0.046481113
5	safe	1	1005	0.787234043	0.042438647
6	safe	1	1006	0.779220779	0.047577604
7	safe	1	1007	0.72972973	0.0519779
8	safe	1	1009	0.878504673	0.031732106
9	safe	1	1010	0.791208791	0.042843052
10	safe	1	1011	0.72826087	0.046633593
11	safe	1	1012	0.815217391	0.040686147
12	safe	1	1013	0.615384615	0.055442305
13	safe	1	1014	0.836956522	0.038724201
14	safe	1	1015	0.654320988	0.053172483
15	safe	1	1016	0.698924731	0.047825424
16	safe	1	1017	0.82	0.038612292
17	safe	1	1018	0.831683168	0.03741474
18	safe	1	1019	0.826666667	0.044003822
19	safe	1	1020	0.802083333	0.040877952
20	safe	1	1021	0.813953488	0.042208615
21	safe	1	1022	0.823529412	0.037932812
22	safe	2	1000	0.756097561	0.047714951
23	safe	2	1001	0.727272727	0.051086499
24	safe	2	1002	0.6625	0.05320057
25	safe	2	1003	0.714285714	0.049586438
26	safe	2	1005	0.670886076	0.053204727
27	safe	2	1006	0.712328767	0.0533485
28	safe	2	1007	0.580645161	0.063180247
29	safe	2	1009	0.731707317	0.049230087
30	safe	2	1010	0.652777778	0.056501147
31	safe	2	1011	0.5	0.056254395
32	safe	2	1012	0.719101124	0.047910273
33	safe	2	1013	0.52173913	0.060576569
34	safe	2	1014	0.623529412	0.05286331
35	safe	2	1015	0.53125	0.062870923
36	safe	2	1016	0.617283951	0.054342027
37	safe	2	1017	0.7	0.048575205
38	safe	2	1018	0.644736842	0.055263158
39	safe	2	1019	0.716049383	0.050413622
40	safe	2	1020	0.518072289	0.055179683
41	safe	2	1021	0.666666667	0.052704628
42	safe	2	1022	0.671428571	0.056544486
43	safe	3	1000	0.640625	0.060451293
44	safe	3	1001	0.533333333	0.06494964
45	safe	3	1002	0.527272727	0.067940088
46	safe	3	1003	0.571428571	0.066728481
47	safe	3	1005	0.634920635	0.061144517
48	safe	3	1006	0.545454545	0.061760565
49	safe	3	1007	0.571428571	0.071428571
50	safe	3	1009	0.639344262	0.061992362
51	safe	3	1010	0.605263158	0.05644108
52	safe	3	1011	0.591549296	0.058751137
53	safe	3	1012	0.65	0.062096153
54	safe	3	1013	0.333333333	0.068761416
55	safe	3	1014	0.546875	0.062716638
56	safe	3	1015	0.444444444	0.068255013
57	safe	3	1016	0.564516129	0.063483271
58	safe	3	1017	0.607142857	0.065853889
59	safe	3	1018	0.722222222	0.053156331
60	safe	3	1019	0.575757576	0.061301373
61	safe	3	1020	0.507462687	0.06153889
62	safe	3	1021	0.583333333	0.064183999
63	safe	3	1022	0.684210526	0.05367389
64	safe	4	1000	0.565217391	0.10568966
65	safe	4	1001	0.666666667	0.083333333
66	safe	4	1002	0.611111111	0.118235637
67	safe	4	1003	0.32	0.095219046
68	safe	4	1005	0.551724138	0.093984158
69	safe	4	1006	0.454545455	0.088022349
70	safe	4	1007	0.487179487	0.081084043
71	safe	4	1009	0.703703704	0.089551189
72	safe	4	1010	0.5	0.104257207
73	safe	4	1011	0.7	0.105131497
74	safe	4	1012	0.62962963	0.094705243
75	safe	4	1013	0.423076923	0.098809481
76	safe	4	1014	0.678571429	0.089878981
77	safe	4	1015	0.4375	0.089098306
78	safe	4	1016	0.56	0.101324561
79	safe	4	1017	0.523809524	0.111676566
80	safe	4	1018	0.55	0.114132887
81	safe	4	1019	0.633333333	0.089485545
82	safe	4	1020	0.695652174	0.098100187
83	safe	4	1021	0.625	0.086951043
84	safe	4	1022	0.571428571	0.110656667
85	safe	5	1000	0.428571429	0.137252703
86	safe	5	1001	0.5	0.150755672
87	safe	5	1002	0.444444444	0.175682092
88	safe	5	1003	0.541666667	0.103894572
89	safe	5	1005	0.666666667	0.166666667
90	safe	5	1006	0.52173913	0.106499554
91	safe	5	1007	0.423076923	0.098809481
92	safe	5	1009	0	0
93	safe	5	1010	0.461538462	0.143909899
94	safe	5	1011	0.8	0.106904497
95	safe	5	1012	0.714285714	0.125294003
96	safe	5	1013	0.40625	0.088209965
97	safe	5	1014	0.5	0.288675135
98	safe	5	1015	0.47826087	0.106499554
99	safe	5	1016	0.7	0.152752523
100	safe	5	1017	0.428571429	0.202030509
101	safe	5	1018	0.916666667	0.083333333
102	safe	5	1019	0.434782609	0.10568966
103	safe	5	1020	0.4	0.244948974
104	safe	5	1021	0.4	0.163299316
105	safe	5	1022	0.75	0.25
106	safe	6	1000	0.6875	0.119678388
107	safe	6	1001	0.473684211	0.117687788
108	safe	6	1002	0.615384615	0.097300851
109	safe	6	1003	0.611111111	0.118235637
110	safe	6	1005	0.714285714	0.125294003
111	safe	6	1006	0.5625	0.128086885
112	safe	6	1007	0.263157895	0.072392664
113	safe	6	1009	0.625	0.182981264
114	safe	6	1010	0.583333333	0.148647098
115	safe	6	1011	0.8	0.133333333
116	safe	6	1012	0.666666667	0.210818511
117	safe	6	1013	0.257142857	0.074954968
118	safe	6	1014	0.533333333	0.133333333
119	safe	6	1015	0.382352941	0.084595144
120	safe	6	1016	0.647058824	0.119471153
121	safe	6	1017	0.714285714	0.125294003
122	safe	6	1018	0.714285714	0.184427778
123	safe	6	1019	0.692307692	0.133234678
124	safe	6	1020	0.428571429	0.137252703
125	safe	6	1021	0.578947368	0.1163728
126	safe	6	1022	0.333333333	0.125988158
127	threat	1	1000	0.727272727	0.140835758
128	threat	1	1001	0.848484848	0.063383335
129	threat	1	1002	0.633663366	0.048180297
130	threat	1	1003	0.64	0.09797959
131	threat	1	1005	0.602040816	0.049698853
132	threat	1	1006	0.678571429	0.089878981
133	threat	1	1007	0.75862069	0.080869237
134	threat	1	1009	0.833333333	0.062994079
135	threat	1	1010	0.777777778	0.10083169
136	threat	1	1011	0.739130435	0.093618334
137	threat	1	1012	0.722222222	0.108632485
138	threat	1	1013	0.428571429	0.084869789
139	threat	1	1014	1	0
140	threat	1	1015	0.571428571	0.110656667
141	threat	1	1016	0.65	0.109424331
142	threat	1	1017	0.777777778	0.146986184
143	threat	1	1018	0.782608696	0.087939112
144	threat	1	1019	0.896551724	0.057553308
145	threat	1	1020	0.785714286	0.11380393
146	threat	1	1021	0.644444444	0.072163924
147	threat	1	1022	0.84	0.074833148
148	threat	2	1000	0.5	0.104257207
149	threat	2	1001	0.684210526	0.076417502
150	threat	2	1002	0.551282051	0.056679797
151	threat	2	1003	0.708333333	0.094775988
152	threat	2	1005	0.6625	0.05320057
153	threat	2	1006	0.769230769	0.084265009
154	threat	2	1007	0.421052632	0.081168379
155	threat	2	1009	0.625	0.100946607
156	threat	2	1010	0.727272727	0.140835758
157	threat	2	1011	0.727272727	0.140835758
158	threat	2	1012	0.692307692	0.133234678
159	threat	2	1013	0.404761905	0.076657252
160	threat	2	1014	0.916666667	0.083333333
161	threat	2	1015	0.515151515	0.088347756
162	threat	2	1016	0.736842105	0.103790873
163	threat	2	1017	0.583333333	0.148647098
164	threat	2	1018	0.591836735	0.070940999
165	threat	2	1019	0.714285714	0.125294003
166	threat	2	1020	0.625	0.125
167	threat	2	1021	0.634920635	0.061144517
168	threat	2	1022	0.6	0.078446454
169	threat	3	1000	0.6	0.078446454
170	threat	3	1001	0.609375	0.061468421
171	threat	3	1002	0.50877193	0.066805027
172	threat	3	1003	0.595744681	0.072356748
173	threat	3	1005	0.629032258	0.061849987
174	threat	3	1006	0.791666667	0.08468113
175	threat	3	1007	0.466666667	0.075210143
176	threat	3	1009	0.766666667	0.078540323
177	threat	3	1010	0.806451613	0.072131225
178	threat	3	1011	0.590909091	0.107290335
179	threat	3	1012	0.607142857	0.093989836
180	threat	3	1013	0.397260274	0.057668178
181	threat	3	1014	0.625	0.077521709
182	threat	3	1015	0.595238095	0.076657252
183	threat	3	1016	0.558139535	0.076628323
184	threat	3	1017	0.633333333	0.089485545
185	threat	3	1018	0.639175258	0.049014267
186	threat	3	1019	0.807692308	0.078822698
187	threat	3	1020	0.641025641	0.077817561
188	threat	3	1021	0.563636364	0.067488053
189	threat	3	1022	0.462962963	0.0684916
190	threat	4	1000	0.434782609	0.060115904
191	threat	4	1001	0.402985075	0.060376107
192	threat	4	1002	0.5	0.104257207
193	threat	4	1003	0.440677966	0.065189498
194	threat	4	1005	0.565217391	0.10568966
195	threat	4	1006	0.369230769	0.060324566
196	threat	4	1007	0.463768116	0.060474502
197	threat	4	1009	0.492307692	0.062492603
198	threat	4	1010	0.473684211	0.057655006
199	threat	4	1011	0.40625	0.061876854
200	threat	4	1012	0.483870968	0.063985123
201	threat	4	1013	0.46	0.071199633
202	threat	4	1014	0.454545455	0.057116442
203	threat	4	1015	0.378787879	0.06016741
204	threat	4	1016	0.370967742	0.061849987
205	threat	4	1017	0.432835821	0.060987949
206	threat	4	1018	0.517857143	0.067376975
207	threat	4	1019	0.53030303	0.061903365
208	threat	4	1020	0.53030303	0.061903365
209	threat	4	1021	0.470588235	0.060978948
210	threat	4	1022	0.565789474	0.057233061
211	threat	5	1000	0.493333333	0.058118653
212	threat	5	1001	0.369565217	0.071954734
213	threat	5	1002	0.8	0.133333333
214	threat	5	1003	0.417910448	0.060710603
215	threat	5	1005	0.454545455	0.157459164
216	threat	5	1006	0.46031746	0.06329976
217	threat	5	1007	0.425925926	0.067922407
218	threat	5	1009	0.629032258	0.061849987
219	threat	5	1010	0.475	0.056184033
220	threat	5	1011	0.420289855	0.059858447
221	threat	5	1012	0.568181818	0.053104889
222	threat	5	1013	0.274509804	0.063111674
223	threat	5	1014	0.50617284	0.055897439
224	threat	5	1015	0.348484848	0.059101368
225	threat	5	1016	0.404761905	0.053877338
226	threat	5	1017	0.369047619	0.052966399
227	threat	5	1018	0.456521739	0.074253266
228	threat	5	1019	0.482758621	0.066187232
229	threat	5	1020	0.469135802	0.055795094
230	threat	5	1021	0.424242424	0.087367898
231	threat	5	1022	0.389830508	0.064039681
232	threat	6	1000	0.463768116	0.060474502
233	threat	6	1001	0.525	0.079963934
234	threat	6	1002	0.333333333	0.11433239
235	threat	6	1003	0.409090909	0.060983672
236	threat	6	1005	0.357142857	0.132894358
237	threat	6	1006	0.426829268	0.054957452
238	threat	6	1007	0.301886792	0.063662445
239	threat	6	1009	0.436619718	0.059279356
240	threat	6	1010	0.444444444	0.058971655
241	threat	6	1011	0.383838384	0.04912567
242	threat	6	1012	0.392405063	0.055287515
243	threat	6	1013	0.297297297	0.076178083
244	threat	6	1014	0.492537313	0.06153889
245	threat	6	1015	0.383333333	0.063297641
246	threat	6	1016	0.483333333	0.065058282
247	threat	6	1017	0.360465116	0.052077998
248	threat	6	1018	0.529411765	0.12478355
249	threat	6	1019	0.4	0.050529115
250	threat	6	1020	0.402777778	0.058206509
251	threat	6	1021	0.5	0.104257207
252	threat	6	1022	0.470588235	0.086888111
