# Supplementary material for: Neural encoding of perceived patch value during competitive and hazardous virtual foraging
Source: Nat Commun. 2021 Sep 16;12:5478. doi: 10.1038/s41467-021-25816-9 (PMC8446065; doi:10.1038/s41467-021-25816-9)
Supplement: Supplementary file 4 — Source Data [file 41467_2021_25816_MOESM4_ESM.zip › sources_data_zip/Figure 2.xlsx]

## Sheet: 2A
shock_value_estimate	subjectID
-59.613	for01
-55.7832	for02
85.806	for03
-142.998	for04
163.453	for06
-65.2148	for08
-63.5064	for10
-147.951	for11
-158.552	for12
-141.311	for13
-11.4228	for14
-167.725	for15
-87.4825	for16
-156.491	for17
-164.342	for18
-79.6694	for19
-136.344	for20
-158.043	for21
-18.7046	for22
-87.2899	for23

## Sheet: 2B
Competitor number	Perceived patch value	Threat level
1	1.13638	Safety
5	0.682573	Safety
2	0.949596	Safety
2	0.949596	Safety
1	1.13638	Safety
2	0.949596	Safety
2	0.949596	Safety
1	1.13638	Safety
5	0.682573	Safety
1	1.13638	Safety
2	0.949596	Safety
5	0.682573	Safety
1	1.13638	Safety
5	0.682573	Safety
5	0.682573	Safety
5	0.682573	Safety
1	1.13638	Safety
2	0.949596	Safety
2	-1.88897	Threat
1	-1.70368	Threat
5	-0.454426	Threat
2	-1.88897	Threat
5	-0.454426	Threat
5	-0.454426	Threat
1	-1.70368	Threat
5	-0.454426	Threat
1	-1.70368	Threat
1	-1.70368	Threat
5	-0.454426	Threat
2	-1.88897	Threat
1	-1.70368	Threat
1	-1.70368	Threat
5	-0.454426	Threat
2	-1.88897	Threat
2	-1.88897	Threat
2	-1.88897	Threat
1	1.13638	Safety
1	1.13638	Safety
2	0.949596	Safety
1	1.13638	Safety
5	0.682573	Safety
2	0.949596	Safety
2	0.949596	Safety
5	0.682573	Safety
5	0.682573	Safety
1	1.13638	Safety
2	0.949596	Safety
1	1.13638	Safety
2	0.949596	Safety
2	0.949596	Safety
1	1.13638	Safety
5	0.682573	Safety
5	0.682573	Safety
5	0.682573	Safety
5	-0.454426	Threat
1	-1.70368	Threat
5	-0.454426	Threat
1	-1.70368	Threat
1	-1.70368	Threat
2	-1.88897	Threat
2	-1.88897	Threat
5	-0.454426	Threat
2	-1.88897	Threat
5	-0.454426	Threat
5	-0.454426	Threat
1	-1.70368	Threat
2	-1.88897	Threat
5	-0.454426	Threat
1	-1.70368	Threat
1	-1.70368	Threat
2	-1.88897	Threat
2	-1.88897	Threat
5	0.682573	Safety
2	0.949596	Safety
1	1.13638	Safety
2	0.949596	Safety
1	1.13638	Safety
1	1.13638	Safety
2	0.949596	Safety
5	0.682573	Safety
5	0.682573	Safety
5	0.682573	Safety
1	1.13638	Safety
2	0.949596	Safety
1	1.13638	Safety
2	0.949596	Safety
5	0.682573	Safety
1	1.13638	Safety
5	0.682573	Safety
2	0.949596	Safety
5	-0.454426	Threat
5	-0.454426	Threat
1	-1.70368	Threat
5	-0.454426	Threat
1	-1.70368	Threat
1	-1.70368	Threat
2	-1.88897	Threat
2	-1.88897	Threat
2	-1.88897	Threat
2	-1.88897	Threat
5	-0.454426	Threat
5	-0.454426	Threat
1	-1.70368	Threat
1	-1.70368	Threat
2	-1.88897	Threat
5	-0.454426	Threat
2	-1.88897	Threat
1	-1.70368	Threat
1	1.13638	Safety
2	0.949596	Safety
5	0.682573	Safety
5	0.682573	Safety
1	1.13638	Safety
2	0.949596	Safety
2	0.949596	Safety
1	1.13638	Safety
5	0.682573	Safety
2	0.949596	Safety
5	0.682573	Safety
5	0.682573	Safety
2	0.949596	Safety
1	1.13638	Safety
5	0.682573	Safety
1	1.13638	Safety
2	0.949596	Safety
1	1.13638	Safety
5	-0.454426	Threat
2	-1.88897	Threat
2	-1.88897	Threat
1	-1.70368	Threat
5	-0.454426	Threat
1	-1.70368	Threat
2	-1.88897	Threat
1	-1.70368	Threat
5	-0.454426	Threat
2	-1.88897	Threat
1	-1.70368	Threat
1	-1.70368	Threat
1	-1.70368	Threat
5	-0.454426	Threat
2	-1.88897	Threat
5	-0.454426	Threat
5	-0.454426	Threat
2	-1.88897	Threat
5	-0.454426	Threat
2	-1.88897	Threat
6	-0.198635	Threat
6	-0.198635	Threat
5	-0.454426	Threat
6	-0.198635	Threat
6	-0.198635	Threat
5	-0.454426	Threat
2	-1.88897	Threat
5	-0.454426	Threat
6	-0.198635	Threat
2	-1.88897	Threat
5	-0.454426	Threat
2	-1.88897	Threat
2	-1.88897	Threat
2	-1.88897	Threat
5	-0.454426	Threat
6	-0.198635	Threat
6	0.652704	Safety
5	0.682573	Safety
2	0.949596	Safety
6	0.652704	Safety
2	0.949596	Safety
2	0.949596	Safety
5	0.682573	Safety
2	0.949596	Safety
5	0.682573	Safety
5	0.682573	Safety
2	0.949596	Safety
6	0.652704	Safety
5	0.682573	Safety
5	0.682573	Safety
2	0.949596	Safety
6	0.652704	Safety
6	0.652704	Safety
6	0.652704	Safety
5	-0.454426	Threat
5	-0.454426	Threat
6	-0.198635	Threat
5	-0.454426	Threat
2	-1.88897	Threat
6	-0.198635	Threat
6	-0.198635	Threat
2	-1.88897	Threat
2	-1.88897	Threat
5	-0.454426	Threat
6	-0.198635	Threat
5	-0.454426	Threat
6	-0.198635	Threat
6	-0.198635	Threat
5	-0.454426	Threat
2	-1.88897	Threat
2	-1.88897	Threat
2	-1.88897	Threat
2	0.949596	Safety
5	0.682573	Safety
2	0.949596	Safety
5	0.682573	Safety
5	0.682573	Safety
6	0.652704	Safety
6	0.652704	Safety
2	0.949596	Safety
6	0.652704	Safety
2	0.949596	Safety
2	0.949596	Safety
5	0.682573	Safety
6	0.652704	Safety
2	0.949596	Safety
5	0.682573	Safety
5	0.682573	Safety
6	0.652704	Safety
6	0.652704	Safety
2	-1.88897	Threat
6	-0.198635	Threat
5	-0.454426	Threat
6	-0.198635	Threat
5	-0.454426	Threat
5	-0.454426	Threat
6	-0.198635	Threat
2	-1.88897	Threat
2	-1.88897	Threat
2	-1.88897	Threat
5	-0.454426	Threat
6	-0.198635	Threat
5	-0.454426	Threat
6	-0.198635	Threat
2	-1.88897	Threat
5	-0.454426	Threat
2	-1.88897	Threat
6	-0.198635	Threat
2	0.949596	Safety
2	0.949596	Safety
5	0.682573	Safety
2	0.949596	Safety
5	0.682573	Safety
5	0.682573	Safety
6	0.652704	Safety
6	0.652704	Safety
6	0.652704	Safety
6	0.652704	Safety
2	0.949596	Safety
2	0.949596	Safety
5	0.682573	Safety
5	0.682573	Safety
6	0.652704	Safety
2	0.949596	Safety
6	0.652704	Safety
5	0.682573	Safety
5	-0.454426	Threat
6	-0.198635	Threat
2	-1.88897	Threat
2	-1.88897	Threat
5	-0.454426	Threat
6	-0.198635	Threat
6	-0.198635	Threat
5	-0.454426	Threat
2	-1.88897	Threat
6	-0.198635	Threat
2	-1.88897	Threat
2	-1.88897	Threat
6	-0.198635	Threat
5	-0.454426	Threat
2	-1.88897	Threat
5	-0.454426	Threat
6	-0.198635	Threat
5	-0.454426	Threat
2	0.949596	Safety
6	0.652704	Safety
6	0.652704	Safety
5	0.682573	Safety
2	0.949596	Safety
5	0.682573	Safety
6	0.652704	Safety
5	0.682573	Safety
2	0.949596	Safety
6	0.652704	Safety
5	0.682573	Safety
5	0.682573	Safety
5	0.682573	Safety
2	0.949596	Safety
6	0.652704	Safety
2	0.949596	Safety
2	0.949596	Safety
6	0.652704	Safety
3	-0.562827	Threat
1	-1.70368	Threat
4	-0.446664	Threat
4	-0.446664	Threat
3	-0.562827	Threat
4	-0.446664	Threat
4	-0.446664	Threat
3	-0.562827	Threat
1	-1.70368	Threat
3	-0.562827	Threat
4	-0.446664	Threat
1	-1.70368	Threat
3	-0.562827	Threat
1	-1.70368	Threat
1	-1.70368	Threat
1	-1.70368	Threat
3	-0.562827	Threat
4	-0.446664	Threat
4	0.904725	Safety
3	0.929227	Safety
1	1.13638	Safety
4	0.904725	Safety
1	1.13638	Safety
1	1.13638	Safety
3	0.929227	Safety
1	1.13638	Safety
3	0.929227	Safety
3	0.929227	Safety
1	1.13638	Safety
4	0.904725	Safety
3	0.929227	Safety
3	0.929227	Safety
1	1.13638	Safety
4	0.904725	Safety
4	0.904725	Safety
4	0.904725	Safety
3	-0.562827	Threat
3	-0.562827	Threat
4	-0.446664	Threat
3	-0.562827	Threat
1	-1.70368	Threat
4	-0.446664	Threat
4	-0.446664	Threat
1	-1.70368	Threat
1	-1.70368	Threat
3	-0.562827	Threat
4	-0.446664	Threat
3	-0.562827	Threat
4	-0.446664	Threat
4	-0.446664	Threat
3	-0.562827	Threat
1	-1.70368	Threat
1	-1.70368	Threat
1	-1.70368	Threat
1	1.13638	Safety
3	0.929227	Safety
1	1.13638	Safety
3	0.929227	Safety
3	0.929227	Safety
4	0.904725	Safety
4	0.904725	Safety
1	1.13638	Safety
4	0.904725	Safety
1	1.13638	Safety
1	1.13638	Safety
3	0.929227	Safety
4	0.904725	Safety
1	1.13638	Safety
3	0.929227	Safety
3	0.929227	Safety
4	0.904725	Safety
4	0.904725	Safety
1	-1.70368	Threat
4	-0.446664	Threat
3	-0.562827	Threat
4	-0.446664	Threat
3	-0.562827	Threat
3	-0.562827	Threat
4	-0.446664	Threat
1	-1.70368	Threat
1	-1.70368	Threat
1	-1.70368	Threat
3	-0.562827	Threat
4	-0.446664	Threat
3	-0.562827	Threat
4	-0.446664	Threat
1	-1.70368	Threat
3	-0.562827	Threat
1	-1.70368	Threat
4	-0.446664	Threat
1	1.13638	Safety
1	1.13638	Safety
3	0.929227	Safety
1	1.13638	Safety
3	0.929227	Safety
3	0.929227	Safety
4	0.904725	Safety
4	0.904725	Safety
4	0.904725	Safety
4	0.904725	Safety
1	1.13638	Safety
1	1.13638	Safety
3	0.929227	Safety
3	0.929227	Safety
4	0.904725	Safety
1	1.13638	Safety
4	0.904725	Safety
3	0.929227	Safety
3	-0.562827	Threat
4	-0.446664	Threat
1	-1.70368	Threat
1	-1.70368	Threat
3	-0.562827	Threat
4	-0.446664	Threat
4	-0.446664	Threat
3	-0.562827	Threat
1	-1.70368	Threat
4	-0.446664	Threat
1	-1.70368	Threat
1	-1.70368	Threat
4	-0.446664	Threat
3	-0.562827	Threat
1	-1.70368	Threat
3	-0.562827	Threat
4	-0.446664	Threat
3	-0.562827	Threat
1	1.13638	Safety
4	0.904725	Safety
4	0.904725	Safety
3	0.929227	Safety
1	1.13638	Safety
3	0.929227	Safety
4	0.904725	Safety
3	0.929227	Safety
1	1.13638	Safety
4	0.904725	Safety
3	0.929227	Safety
3	0.929227	Safety
3	0.929227	Safety
1	1.13638	Safety
4	0.904725	Safety
1	1.13638	Safety
1	1.13638	Safety
4	0.904725	Safety
3	0.929227	Safety
6	0.652704	Safety
4	0.904725	Safety
4	0.904725	Safety
3	0.929227	Safety
4	0.904725	Safety
4	0.904725	Safety
3	0.929227	Safety
6	0.652704	Safety
3	0.929227	Safety
4	0.904725	Safety
6	0.652704	Safety
3	0.929227	Safety
6	0.652704	Safety
6	0.652704	Safety
6	0.652704	Safety
3	0.929227	Safety
4	0.904725	Safety
4	-0.446664	Threat
3	-0.562827	Threat
6	-0.198635	Threat
4	-0.446664	Threat
6	-0.198635	Threat
6	-0.198635	Threat
3	-0.562827	Threat
6	-0.198635	Threat
3	-0.562827	Threat
3	-0.562827	Threat
6	-0.198635	Threat
4	-0.446664	Threat
3	-0.562827	Threat
3	-0.562827	Threat
6	-0.198635	Threat
4	-0.446664	Threat
4	-0.446664	Threat
4	-0.446664	Threat
3	0.929227	Safety
3	0.929227	Safety
4	0.904725	Safety
3	0.929227	Safety
6	0.652704	Safety
4	0.904725	Safety
4	0.904725	Safety
6	0.652704	Safety
6	0.652704	Safety
3	0.929227	Safety
4	0.904725	Safety
3	0.929227	Safety
4	0.904725	Safety
4	0.904725	Safety
3	0.929227	Safety
6	0.652704	Safety
6	0.652704	Safety
6	0.652704	Safety
6	-0.198635	Threat
3	-0.562827	Threat
6	-0.198635	Threat
3	-0.562827	Threat
3	-0.562827	Threat
4	-0.446664	Threat
4	-0.446664	Threat
6	-0.198635	Threat
4	-0.446664	Threat
6	-0.198635	Threat
6	-0.198635	Threat
3	-0.562827	Threat
4	-0.446664	Threat
6	-0.198635	Threat
3	-0.562827	Threat
3	-0.562827	Threat
4	-0.446664	Threat
4	-0.446664	Threat
6	0.652704	Safety
4	0.904725	Safety
3	0.929227	Safety
4	0.904725	Safety
3	0.929227	Safety
3	0.929227	Safety
4	0.904725	Safety
6	0.652704	Safety
6	0.652704	Safety
6	0.652704	Safety
3	0.929227	Safety
4	0.904725	Safety
3	0.929227	Safety
4	0.904725	Safety
6	0.652704	Safety
3	0.929227	Safety
6	0.652704	Safety
4	0.904725	Safety
6	-0.198635	Threat
6	-0.198635	Threat
3	-0.562827	Threat
6	-0.198635	Threat
3	-0.562827	Threat
3	-0.562827	Threat
4	-0.446664	Threat
4	-0.446664	Threat
4	-0.446664	Threat
4	-0.446664	Threat
6	-0.198635	Threat
6	-0.198635	Threat
3	-0.562827	Threat
3	-0.562827	Threat
4	-0.446664	Threat
6	-0.198635	Threat
4	-0.446664	Threat
3	-0.562827	Threat
3	0.929227	Safety
4	0.904725	Safety
6	0.652704	Safety
6	0.652704	Safety
3	0.929227	Safety
4	0.904725	Safety
4	0.904725	Safety
3	0.929227	Safety
6	0.652704	Safety
4	0.904725	Safety
6	0.652704	Safety
6	0.652704	Safety
4	0.904725	Safety
3	0.929227	Safety
6	0.652704	Safety
3	0.929227	Safety
4	0.904725	Safety
3	0.929227	Safety
6	-0.198635	Threat
4	-0.446664	Threat
4	-0.446664	Threat
3	-0.562827	Threat
6	-0.198635	Threat
3	-0.562827	Threat
4	-0.446664	Threat
3	-0.562827	Threat
6	-0.198635	Threat
4	-0.446664	Threat
3	-0.562827	Threat
3	-0.562827	Threat
3	-0.562827	Threat
6	-0.198635	Threat
4	-0.446664	Threat
6	-0.198635	Threat
6	-0.198635	Threat
4	-0.446664	Threat
1	1.18182	Safety
5	0.287658	Safety
1	1.18182	Safety
2	1.11134	Safety
1	1.18182	Safety
2	1.11134	Safety
2	1.11134	Safety
1	1.18182	Safety
5	0.287658	Safety
1	1.18182	Safety
1	1.18182	Safety
5	0.287658	Safety
1	1.18182	Safety
5	0.287658	Safety
5	0.287658	Safety
5	0.287658	Safety
1	1.18182	Safety
2	1.11134	Safety
2	-0.453912	Threat
1	-1.91416	Threat
5	-0.916447	Threat
2	-0.453912	Threat
5	-0.916447	Threat
5	-0.916447	Threat
1	-1.91416	Threat
5	-0.916447	Threat
1	-1.91416	Threat
1	-1.91416	Threat
5	-0.916447	Threat
2	-0.453912	Threat
1	-1.91416	Threat
1	-1.91416	Threat
5	-0.916447	Threat
2	-0.453912	Threat
2	-0.453912	Threat
2	-0.453912	Threat
1	1.18182	Safety
1	1.18182	Safety
2	1.11134	Safety
1	1.18182	Safety
5	0.287658	Safety
2	1.11134	Safety
2	1.11134	Safety
5	0.287658	Safety
5	0.287658	Safety
1	1.18182	Safety
2	1.11134	Safety
1	1.18182	Safety
2	1.11134	Safety
1	1.18182	Safety
1	1.18182	Safety
5	0.287658	Safety
5	0.287658	Safety
5	0.287658	Safety
5	-0.916447	Threat
1	-1.91416	Threat
5	-0.916447	Threat
1	-1.91416	Threat
1	-1.91416	Threat
2	-0.453912	Threat
2	-0.453912	Threat
5	-0.916447	Threat
2	-0.453912	Threat
5	-0.916447	Threat
5	-0.916447	Threat
1	-1.91416	Threat
2	-0.453912	Threat
5	-0.916447	Threat
1	-1.91416	Threat
1	-1.91416	Threat
2	-0.453912	Threat
2	-0.453912	Threat
5	0.287658	Safety
2	1.11134	Safety
1	1.18182	Safety
2	1.11134	Safety
1	1.18182	Safety
1	1.18182	Safety
2	1.11134	Safety
5	0.287658	Safety
5	0.287658	Safety
5	0.287658	Safety
1	1.18182	Safety
2	1.11134	Safety
1	1.18182	Safety
2	1.11134	Safety
5	0.287658	Safety
1	1.18182	Safety
5	0.287658	Safety
2	1.11134	Safety
5	-0.916447	Threat
5	-0.916447	Threat
1	-1.91416	Threat
5	-0.916447	Threat
1	-1.91416	Threat
1	-1.91416	Threat
2	-0.453912	Threat
2	-0.453912	Threat
2	-0.453912	Threat
2	-0.453912	Threat
5	-0.916447	Threat
5	-0.916447	Threat
1	-1.91416	Threat
1	-1.91416	Threat
2	-0.453912	Threat
5	-0.916447	Threat
2	-0.453912	Threat
1	-1.91416	Threat
1	1.18182	Safety
2	1.11134	Safety
5	0.287658	Safety
5	0.287658	Safety
1	1.18182	Safety
2	1.11134	Safety
2	1.11134	Safety
1	1.18182	Safety
5	0.287658	Safety
2	1.11134	Safety
5	0.287658	Safety
5	0.287658	Safety
2	1.11134	Safety
1	1.18182	Safety
5	0.287658	Safety
1	1.18182	Safety
1	1.18182	Safety
1	1.18182	Safety
5	-0.916447	Threat
1	-1.91416	Threat
2	-0.453912	Threat
1	-1.91416	Threat
5	-0.916447	Threat
1	-1.91416	Threat
2	-0.453912	Threat
1	-1.91416	Threat
5	-0.916447	Threat
2	-0.453912	Threat
1	-1.91416	Threat
1	-1.91416	Threat
5	-0.916447	Threat
5	-0.916447	Threat
2	-0.453912	Threat
5	-0.916447	Threat
5	-0.916447	Threat
2	-0.453912	Threat
5	-0.916447	Threat
2	-0.453912	Threat
5	-0.916447	Threat
6	-0.337938	Threat
5	-0.916447	Threat
6	-0.337938	Threat
6	-0.337938	Threat
5	-0.916447	Threat
2	-0.453912	Threat
5	-0.916447	Threat
6	-0.337938	Threat
2	-0.453912	Threat
5	-0.916447	Threat
2	-0.453912	Threat
2	-0.453912	Threat
2	-0.453912	Threat
5	-0.916447	Threat
6	-0.337938	Threat
6	1.20286	Safety
5	0.287658	Safety
2	1.11134	Safety
6	1.20286	Safety
2	1.11134	Safety
2	1.11134	Safety
5	0.287658	Safety
2	1.11134	Safety
5	0.287658	Safety
5	0.287658	Safety
2	1.11134	Safety
6	1.20286	Safety
5	0.287658	Safety
5	0.287658	Safety
2	1.11134	Safety
6	1.20286	Safety
6	1.20286	Safety
6	1.20286	Safety
5	-0.916447	Threat
5	-0.916447	Threat
6	-0.337938	Threat
5	-0.916447	Threat
2	-0.453912	Threat
6	-0.337938	Threat
6	-0.337938	Threat
2	-0.453912	Threat
2	-0.453912	Threat
5	-0.916447	Threat
6	-0.337938	Threat
5	-0.916447	Threat
6	-0.337938	Threat
6	-0.337938	Threat
5	-0.916447	Threat
2	-0.453912	Threat
2	-0.453912	Threat
2	-0.453912	Threat
6	1.20286	Safety
5	0.287658	Safety
2	1.11134	Safety
5	0.287658	Safety
5	0.287658	Safety
6	1.20286	Safety
6	1.20286	Safety
2	1.11134	Safety
6	1.20286	Safety
2	1.11134	Safety
2	1.11134	Safety
5	0.287658	Safety
6	1.20286	Safety
2	1.11134	Safety
5	0.287658	Safety
5	0.287658	Safety
6	1.20286	Safety
6	1.20286	Safety
2	-0.453912	Threat
6	-0.337938	Threat
5	-0.916447	Threat
6	-0.337938	Threat
5	-0.916447	Threat
5	-0.916447	Threat
6	-0.337938	Threat
2	-0.453912	Threat
2	-0.453912	Threat
2	-0.453912	Threat
5	-0.916447	Threat
6	-0.337938	Threat
5	-0.916447	Threat
6	-0.337938	Threat
2	-0.453912	Threat
5	-0.916447	Threat
2	-0.453912	Threat
6	-0.337938	Threat
2	1.11134	Safety
2	1.11134	Safety
5	0.287658	Safety
2	1.11134	Safety
5	0.287658	Safety
5	0.287658	Safety
6	1.20286	Safety
5	0.287658	Safety
6	1.20286	Safety
6	1.20286	Safety
2	1.11134	Safety
2	1.11134	Safety
5	0.287658	Safety
5	0.287658	Safety
6	1.20286	Safety
2	1.11134	Safety
6	1.20286	Safety
5	0.287658	Safety
5	-0.916447	Threat
5	-0.916447	Threat
2	-0.453912	Threat
2	-0.453912	Threat
5	-0.916447	Threat
6	-0.337938	Threat
6	-0.337938	Threat
5	-0.916447	Threat
2	-0.453912	Threat
6	-0.337938	Threat
2	-0.453912	Threat
2	-0.453912	Threat
6	-0.337938	Threat
5	-0.916447	Threat
2	-0.453912	Threat
5	-0.916447	Threat
6	-0.337938	Threat
5	-0.916447	Threat
2	1.11134	Safety
5	0.287658	Safety
6	1.20286	Safety
5	0.287658	Safety
2	1.11134	Safety
5	0.287658	Safety
6	1.20286	Safety
5	0.287658	Safety
2	1.11134	Safety
6	1.20286	Safety
5	0.287658	Safety
5	0.287658	Safety
5	0.287658	Safety
2	1.11134	Safety
6	1.20286	Safety
2	1.11134	Safety
2	1.11134	Safety
6	1.20286	Safety
3	-0.624827	Threat
1	-1.91416	Threat
4	-1.12066	Threat
4	-1.12066	Threat
3	-0.624827	Threat
4	-1.12066	Threat
4	-1.12066	Threat
3	-0.624827	Threat
1	-1.91416	Threat
3	-0.624827	Threat
4	-1.12066	Threat
1	-1.91416	Threat
3	-0.624827	Threat
1	-1.91416	Threat
1	-1.91416	Threat
1	-1.91416	Threat
3	-0.624827	Threat
4	-1.12066	Threat
4	0.933686	Safety
3	0.718343	Safety
1	1.18182	Safety
4	0.933686	Safety
1	1.18182	Safety
1	1.18182	Safety
3	0.718343	Safety
1	1.18182	Safety
3	0.718343	Safety
3	0.718343	Safety
1	1.18182	Safety
4	0.933686	Safety
3	0.718343	Safety
3	0.718343	Safety
1	1.18182	Safety
4	0.933686	Safety
4	0.933686	Safety
4	0.933686	Safety
3	-0.624827	Threat
3	-0.624827	Threat
4	-1.12066	Threat
3	-0.624827	Threat
1	-1.91416	Threat
4	-1.12066	Threat
4	-1.12066	Threat
1	-1.91416	Threat
1	-1.91416	Threat
3	-0.624827	Threat
4	-1.12066	Threat
3	-0.624827	Threat
4	-1.12066	Threat
4	-1.12066	Threat
3	-0.624827	Threat
1	-1.91416	Threat
1	-1.91416	Threat
1	-1.91416	Threat
1	1.18182	Safety
3	0.718343	Safety
1	1.18182	Safety
3	0.718343	Safety
3	0.718343	Safety
4	0.933686	Safety
4	0.933686	Safety
1	1.18182	Safety
4	0.933686	Safety
1	1.18182	Safety
1	1.18182	Safety
3	0.718343	Safety
3	0.718343	Safety
1	1.18182	Safety
3	0.718343	Safety
3	0.718343	Safety
4	0.933686	Safety
4	0.933686	Safety
1	-1.91416	Threat
4	-1.12066	Threat
3	-0.624827	Threat
4	-1.12066	Threat
3	-0.624827	Threat
3	-0.624827	Threat
4	-1.12066	Threat
1	-1.91416	Threat
1	-1.91416	Threat
1	-1.91416	Threat
3	-0.624827	Threat
4	-1.12066	Threat
3	-0.624827	Threat
4	-1.12066	Threat
1	-1.91416	Threat
3	-0.624827	Threat
1	-1.91416	Threat
4	-1.12066	Threat
1	1.18182	Safety
1	1.18182	Safety
3	0.718343	Safety
1	1.18182	Safety
3	0.718343	Safety
3	0.718343	Safety
4	0.933686	Safety
4	0.933686	Safety
4	0.933686	Safety
4	0.933686	Safety
1	1.18182	Safety
1	1.18182	Safety
3	0.718343	Safety
3	0.718343	Safety
4	0.933686	Safety
4	0.933686	Safety
4	0.933686	Safety
3	0.718343	Safety
3	-0.624827	Threat
4	-1.12066	Threat
1	-1.91416	Threat
1	-1.91416	Threat
3	-0.624827	Threat
4	-1.12066	Threat
4	-1.12066	Threat
3	-0.624827	Threat
1	-1.91416	Threat
4	-1.12066	Threat
1	-1.91416	Threat
1	-1.91416	Threat
4	-1.12066	Threat
3	-0.624827	Threat
1	-1.91416	Threat
3	-0.624827	Threat
4	-1.12066	Threat
3	-0.624827	Threat
1	1.18182	Safety
4	0.933686	Safety
4	0.933686	Safety
3	0.718343	Safety
1	1.18182	Safety
3	0.718343	Safety
4	0.933686	Safety
3	0.718343	Safety
1	1.18182	Safety
4	0.933686	Safety
3	0.718343	Safety
3	0.718343	Safety
3	0.718343	Safety
1	1.18182	Safety
4	0.933686	Safety
1	1.18182	Safety
1	1.18182	Safety
4	0.933686	Safety
3	0.718343	Safety
6	1.20286	Safety
4	0.933686	Safety
4	0.933686	Safety
3	0.718343	Safety
4	0.933686	Safety
4	0.933686	Safety
3	0.718343	Safety
6	1.20286	Safety
3	0.718343	Safety
4	0.933686	Safety
6	1.20286	Safety
3	0.718343	Safety
6	1.20286	Safety
6	1.20286	Safety
6	1.20286	Safety
3	0.718343	Safety
4	0.933686	Safety
4	-1.12066	Threat
3	-0.624827	Threat
6	-0.337938	Threat
4	-1.12066	Threat
6	-0.337938	Threat
6	-0.337938	Threat
3	-0.624827	Threat
6	-0.337938	Threat
3	-0.624827	Threat
3	-0.624827	Threat
6	-0.337938	Threat
4	-1.12066	Threat
6	-0.337938	Threat
3	-0.624827	Threat
6	-0.337938	Threat
4	-1.12066	Threat
4	-1.12066	Threat
4	-1.12066	Threat
3	0.718343	Safety
3	0.718343	Safety
4	0.933686	Safety
3	0.718343	Safety
6	1.20286	Safety
4	0.933686	Safety
4	0.933686	Safety
6	1.20286	Safety
6	1.20286	Safety
3	0.718343	Safety
4	0.933686	Safety
3	0.718343	Safety
4	0.933686	Safety
4	0.933686	Safety
3	0.718343	Safety
6	1.20286	Safety
6	1.20286	Safety
6	1.20286	Safety
6	-0.337938	Threat
3	-0.624827	Threat
6	-0.337938	Threat
3	-0.624827	Threat
3	-0.624827	Threat
4	-1.12066	Threat
4	-1.12066	Threat
6	-0.337938	Threat
4	-1.12066	Threat
6	-0.337938	Threat
6	-0.337938	Threat
3	-0.624827	Threat
4	-1.12066	Threat
6	-0.337938	Threat
3	-0.624827	Threat
3	-0.624827	Threat
4	-1.12066	Threat
4	-1.12066	Threat
6	1.20286	Safety
4	0.933686	Safety
3	0.718343	Safety
4	0.933686	Safety
3	0.718343	Safety
3	0.718343	Safety
4	0.933686	Safety
6	1.20286	Safety
6	1.20286	Safety
6	1.20286	Safety
3	0.718343	Safety
4	0.933686	Safety
3	0.718343	Safety
4	0.933686	Safety
6	1.20286	Safety
3	0.718343	Safety
6	1.20286	Safety
4	0.933686	Safety
6	-0.337938	Threat
6	-0.337938	Threat
3	-0.624827	Threat
6	-0.337938	Threat
3	-0.624827	Threat
3	-0.624827	Threat
4	-1.12066	Threat
4	-1.12066	Threat
4	-1.12066	Threat
4	-1.12066	Threat
6	-0.337938	Threat
6	-0.337938	Threat
3	-0.624827	Threat
3	-0.624827	Threat
4	-1.12066	Threat
6	-0.337938	Threat
4	-1.12066	Threat
3	-0.624827	Threat
3	0.718343	Safety
4	0.933686	Safety
6	1.20286	Safety
6	1.20286	Safety
3	0.718343	Safety
4	0.933686	Safety
4	0.933686	Safety
3	0.718343	Safety
6	1.20286	Safety
4	0.933686	Safety
6	1.20286	Safety
6	1.20286	Safety
4	0.933686	Safety
3	0.718343	Safety
6	1.20286	Safety
3	0.718343	Safety
4	0.933686	Safety
3	0.718343	Safety
6	-0.337938	Threat
4	-1.12066	Threat
4	-1.12066	Threat
3	-0.624827	Threat
6	-0.337938	Threat
3	-0.624827	Threat
4	-1.12066	Threat
3	-0.624827	Threat
6	-0.337938	Threat
4	-1.12066	Threat
3	-0.624827	Threat
3	-0.624827	Threat
3	-0.624827	Threat
6	-0.337938	Threat
4	-1.12066	Threat
6	-0.337938	Threat
6	-0.337938	Threat
4	-1.12066	Threat
1	-0.743768	Safety
5	-1.02744	Safety
2	-0.613453	Safety
2	-0.613453	Safety
1	-0.743768	Safety
2	-0.613453	Safety
2	-0.613453	Safety
1	-0.743768	Safety
5	-1.02744	Safety
1	-0.743768	Safety
1	-0.743768	Safety
5	-1.02744	Safety
1	-0.743768	Safety
5	-1.02744	Safety
5	-1.02744	Safety
5	-1.02744	Safety
1	-0.743768	Safety
2	-0.613453	Safety
2	1.23149	Threat
1	2.2011	Threat
5	0.14666	Threat
2	1.23149	Threat
5	0.14666	Threat
5	0.14666	Threat
1	2.2011	Threat
5	0.14666	Threat
1	2.2011	Threat
1	2.2011	Threat
5	0.14666	Threat
2	1.23149	Threat
1	2.2011	Threat
1	2.2011	Threat
5	0.14666	Threat
2	1.23149	Threat
1	2.2011	Threat
2	1.23149	Threat
1	-0.743768	Safety
1	-0.743768	Safety
2	-0.613453	Safety
1	-0.743768	Safety
5	-1.02744	Safety
2	-0.613453	Safety
1	-0.743768	Safety
5	-1.02744	Safety
5	-1.02744	Safety
1	-0.743768	Safety
2	-0.613453	Safety
1	-0.743768	Safety
2	-0.613453	Safety
1	-0.743768	Safety
1	-0.743768	Safety
5	-1.02744	Safety
5	-1.02744	Safety
5	-1.02744	Safety
5	0.14666	Threat
1	2.2011	Threat
5	0.14666	Threat
1	2.2011	Threat
1	2.2011	Threat
2	1.23149	Threat
2	1.23149	Threat
5	0.14666	Threat
1	2.2011	Threat
5	0.14666	Threat
5	0.14666	Threat
1	2.2011	Threat
1	2.2011	Threat
5	0.14666	Threat
1	2.2011	Threat
1	2.2011	Threat
2	1.23149	Threat
2	1.23149	Threat
5	-1.02744	Safety
2	-0.613453	Safety
1	-0.743768	Safety
1	-0.743768	Safety
1	-0.743768	Safety
1	-0.743768	Safety
2	-0.613453	Safety
5	-1.02744	Safety
5	-1.02744	Safety
5	-1.02744	Safety
1	-0.743768	Safety
2	-0.613453	Safety
1	-0.743768	Safety
2	-0.613453	Safety
5	-1.02744	Safety
1	-0.743768	Safety
5	-1.02744	Safety
1	-0.743768	Safety
5	0.14666	Threat
5	0.14666	Threat
1	2.2011	Threat
5	0.14666	Threat
1	2.2011	Threat
1	2.2011	Threat
2	1.23149	Threat
1	2.2011	Threat
2	1.23149	Threat
2	1.23149	Threat
5	0.14666	Threat
5	0.14666	Threat
1	2.2011	Threat
1	2.2011	Threat
2	1.23149	Threat
5	0.14666	Threat
2	1.23149	Threat
1	2.2011	Threat
1	-0.743768	Safety
1	-0.743768	Safety
5	-1.02744	Safety
5	-1.02744	Safety
1	-0.743768	Safety
2	-0.613453	Safety
2	-0.613453	Safety
1	-0.743768	Safety
5	-1.02744	Safety
2	-0.613453	Safety
5	-1.02744	Safety
5	-1.02744	Safety
2	-0.613453	Safety
1	-0.743768	Safety
5	-1.02744	Safety
1	-0.743768	Safety
1	-0.743768	Safety
1	-0.743768	Safety
5	0.14666	Threat
1	2.2011	Threat
2	1.23149	Threat
1	2.2011	Threat
5	0.14666	Threat
1	2.2011	Threat
2	1.23149	Threat
1	2.2011	Threat
5	0.14666	Threat
2	1.23149	Threat
1	2.2011	Threat
1	2.2011	Threat
1	2.2011	Threat
5	0.14666	Threat
2	1.23149	Threat
5	0.14666	Threat
5	0.14666	Threat
1	2.2011	Threat
2	1.23149	Threat
2	1.23149	Threat
5	0.14666	Threat
6	0.242975	Threat
5	0.14666	Threat
6	0.242975	Threat
6	0.242975	Threat
5	0.14666	Threat
2	1.23149	Threat
5	0.14666	Threat
6	0.242975	Threat
2	1.23149	Threat
5	0.14666	Threat
6	0.242975	Threat
2	1.23149	Threat
2	1.23149	Threat
5	0.14666	Threat
6	0.242975	Threat
6	-0.959084	Safety
5	-1.02744	Safety
2	-0.613453	Safety
6	-0.959084	Safety
2	-0.613453	Safety
6	-0.959084	Safety
5	-1.02744	Safety
2	-0.613453	Safety
5	-1.02744	Safety
5	-1.02744	Safety
2	-0.613453	Safety
5	-1.02744	Safety
5	-1.02744	Safety
5	-1.02744	Safety
2	-0.613453	Safety
6	-0.959084	Safety
5	-1.02744	Safety
6	-0.959084	Safety
5	0.14666	Threat
5	0.14666	Threat
6	0.242975	Threat
5	0.14666	Threat
2	1.23149	Threat
6	0.242975	Threat
6	0.242975	Threat
2	1.23149	Threat
2	1.23149	Threat
5	0.14666	Threat
6	0.242975	Threat
5	0.14666	Threat
6	0.242975	Threat
5	0.14666	Threat
5	0.14666	Threat
2	1.23149	Threat
2	1.23149	Threat
2	1.23149	Threat
2	-0.613453	Safety
5	-1.02744	Safety
2	-0.613453	Safety
5	-1.02744	Safety
5	-1.02744	Safety
6	-0.959084	Safety
6	-0.959084	Safety
2	-0.613453	Safety
6	-0.959084	Safety
2	-0.613453	Safety
2	-0.613453	Safety
5	-1.02744	Safety
6	-0.959084	Safety
2	-0.613453	Safety
5	-1.02744	Safety
5	-1.02744	Safety
6	-0.959084	Safety
6	-0.959084	Safety
2	1.23149	Threat
6	0.242975	Threat
5	0.14666	Threat
5	0.14666	Threat
5	0.14666	Threat
5	0.14666	Threat
6	0.242975	Threat
2	1.23149	Threat
2	1.23149	Threat
2	1.23149	Threat
5	0.14666	Threat
6	0.242975	Threat
5	0.14666	Threat
6	0.242975	Threat
2	1.23149	Threat
5	0.14666	Threat
2	1.23149	Threat
5	0.14666	Threat
2	-0.613453	Safety
2	-0.613453	Safety
5	-1.02744	Safety
2	-0.613453	Safety
5	-1.02744	Safety
5	-1.02744	Safety
6	-0.959084	Safety
5	-1.02744	Safety
6	-0.959084	Safety
6	-0.959084	Safety
2	-0.613453	Safety
2	-0.613453	Safety
5	-1.02744	Safety
5	-1.02744	Safety
6	-0.959084	Safety
2	-0.613453	Safety
6	-0.959084	Safety
2	-0.613453	Safety
5	0.14666	Threat
5	0.14666	Threat
2	1.23149	Threat
2	1.23149	Threat
5	0.14666	Threat
6	0.242975	Threat
6	0.242975	Threat
5	0.14666	Threat
2	1.23149	Threat
6	0.242975	Threat
2	1.23149	Threat
2	1.23149	Threat
6	0.242975	Threat
5	0.14666	Threat
2	1.23149	Threat
5	0.14666	Threat
5	0.14666	Threat
5	0.14666	Threat
2	-0.613453	Safety
5	-1.02744	Safety
6	-0.959084	Safety
5	-1.02744	Safety
2	-0.613453	Safety
5	-1.02744	Safety
6	-0.959084	Safety
5	-1.02744	Safety
2	-0.613453	Safety
6	-0.959084	Safety
5	-1.02744	Safety
5	-1.02744	Safety
5	-1.02744	Safety
2	-0.613453	Safety
6	-0.959084	Safety
2	-0.613453	Safety
2	-0.613453	Safety
6	-0.959084	Safety
3	0.597457	Threat
1	2.2011	Threat
4	0.608963	Threat
4	0.608963	Threat
3	0.597457	Threat
4	0.608963	Threat
4	0.608963	Threat
3	0.597457	Threat
1	2.2011	Threat
3	0.597457	Threat
3	0.597457	Threat
1	2.2011	Threat
3	0.597457	Threat
4	0.608963	Threat
1	2.2011	Threat
1	2.2011	Threat
3	0.597457	Threat
4	0.608963	Threat
4	-0.671996	Safety
3	-1.03013	Safety
1	-0.743768	Safety
4	-0.671996	Safety
1	-0.743768	Safety
1	-0.743768	Safety
3	-1.03013	Safety
1	-0.743768	Safety
3	-1.03013	Safety
3	-1.03013	Safety
4	-0.671996	Safety
4	-0.671996	Safety
3	-1.03013	Safety
3	-1.03013	Safety
1	-0.743768	Safety
4	-0.671996	Safety
4	-0.671996	Safety
4	-0.671996	Safety
3	0.597457	Threat
3	0.597457	Threat
4	0.608963	Threat
3	0.597457	Threat
1	2.2011	Threat
4	0.608963	Threat
4	0.608963	Threat
1	2.2011	Threat
1	2.2011	Threat
3	0.597457	Threat
4	0.608963	Threat
3	0.597457	Threat
4	0.608963	Threat
3	0.597457	Threat
3	0.597457	Threat
1	2.2011	Threat
1	2.2011	Threat
1	2.2011	Threat
1	-0.743768	Safety
3	-1.03013	Safety
1	-0.743768	Safety
3	-1.03013	Safety
3	-1.03013	Safety
4	-0.671996	Safety
4	-0.671996	Safety
1	-0.743768	Safety
3	-1.03013	Safety
1	-0.743768	Safety
1	-0.743768	Safety
3	-1.03013	Safety
4	-0.671996	Safety
1	-0.743768	Safety
3	-1.03013	Safety
3	-1.03013	Safety
4	-0.671996	Safety
4	-0.671996	Safety
1	2.2011	Threat
4	0.608963	Threat
3	0.597457	Threat
3	0.597457	Threat
3	0.597457	Threat
3	0.597457	Threat
4	0.608963	Threat
1	2.2011	Threat
1	2.2011	Threat
1	2.2011	Threat
3	0.597457	Threat
4	0.608963	Threat
3	0.597457	Threat
4	0.608963	Threat
1	2.2011	Threat
3	0.597457	Threat
1	2.2011	Threat
3	0.597457	Threat
1	-0.743768	Safety
1	-0.743768	Safety
3	-1.03013	Safety
1	-0.743768	Safety
3	-1.03013	Safety
3	-1.03013	Safety
4	-0.671996	Safety
3	-1.03013	Safety
4	-0.671996	Safety
3	-1.03013	Safety
1	-0.743768	Safety
1	-0.743768	Safety
3	-1.03013	Safety
3	-1.03013	Safety
4	-0.671996	Safety
1	-0.743768	Safety
4	-0.671996	Safety
3	-1.03013	Safety
3	0.597457	Threat
3	0.597457	Threat
1	2.2011	Threat
1	2.2011	Threat
3	0.597457	Threat
4	0.608963	Threat
4	0.608963	Threat
3	0.597457	Threat
1	2.2011	Threat
4	0.608963	Threat
1	2.2011	Threat
1	2.2011	Threat
4	0.608963	Threat
3	0.597457	Threat
1	2.2011	Threat
3	0.597457	Threat
3	0.597457	Threat
3	0.597457	Threat
1	-0.743768	Safety
4	-0.671996	Safety
4	-0.671996	Safety
3	-1.03013	Safety
1	-0.743768	Safety
3	-1.03013	Safety
4	-0.671996	Safety
3	-1.03013	Safety
1	-0.743768	Safety
4	-0.671996	Safety
3	-1.03013	Safety
3	-1.03013	Safety
3	-1.03013	Safety
1	-0.743768	Safety
4	-0.671996	Safety
1	-0.743768	Safety
1	-0.743768	Safety
4	-0.671996	Safety
3	-1.03013	Safety
6	-0.959084	Safety
3	-1.03013	Safety
4	-0.671996	Safety
3	-1.03013	Safety
4	-0.671996	Safety
4	-0.671996	Safety
3	-1.03013	Safety
6	-0.959084	Safety
3	-1.03013	Safety
3	-1.03013	Safety
6	-0.959084	Safety
3	-1.03013	Safety
6	-0.959084	Safety
6	-0.959084	Safety
6	-0.959084	Safety
3	-1.03013	Safety
4	-0.671996	Safety
4	0.608963	Threat
3	0.597457	Threat
6	0.242975	Threat
4	0.608963	Threat
6	0.242975	Threat
6	0.242975	Threat
3	0.597457	Threat
6	0.242975	Threat
3	0.597457	Threat
3	0.597457	Threat
6	0.242975	Threat
4	0.608963	Threat
3	0.597457	Threat
3	0.597457	Threat
6	0.242975	Threat
4	0.608963	Threat
4	0.608963	Threat
4	0.608963	Threat
3	-1.03013	Safety
3	-1.03013	Safety
4	-0.671996	Safety
3	-1.03013	Safety
6	-0.959084	Safety
4	-0.671996	Safety
4	-0.671996	Safety
6	-0.959084	Safety
6	-0.959084	Safety
3	-1.03013	Safety
4	-0.671996	Safety
3	-1.03013	Safety
4	-0.671996	Safety
4	-0.671996	Safety
3	-1.03013	Safety
6	-0.959084	Safety
6	-0.959084	Safety
6	-0.959084	Safety
6	0.242975	Threat
3	0.597457	Threat
6	0.242975	Threat
3	0.597457	Threat
3	0.597457	Threat
4	0.608963	Threat
4	0.608963	Threat
6	0.242975	Threat
4	0.608963	Threat
6	0.242975	Threat
6	0.242975	Threat
3	0.597457	Threat
4	0.608963	Threat
6	0.242975	Threat
3	0.597457	Threat
3	0.597457	Threat
4	0.608963	Threat
4	0.608963	Threat
6	-0.959084	Safety
4	-0.671996	Safety
3	-1.03013	Safety
4	-0.671996	Safety
3	-1.03013	Safety
3	-1.03013	Safety
4	-0.671996	Safety
6	-0.959084	Safety
6	-0.959084	Safety
6	-0.959084	Safety
3	-1.03013	Safety
4	-0.671996	Safety
3	-1.03013	Safety
4	-0.671996	Safety
6	-0.959084	Safety
3	-1.03013	Safety
6	-0.959084	Safety
4	-0.671996	Safety
6	0.242975	Threat
6	0.242975	Threat
3	0.597457	Threat
6	0.242975	Threat
3	0.597457	Threat
3	0.597457	Threat
4	0.608963	Threat
4	0.608963	Threat
4	0.608963	Threat
4	0.608963	Threat
6	0.242975	Threat
6	0.242975	Threat
3	0.597457	Threat
3	0.597457	Threat
4	0.608963	Threat
6	0.242975	Threat
4	0.608963	Threat
3	0.597457	Threat
3	-1.03013	Safety
4	-0.671996	Safety
6	-0.959084	Safety
6	-0.959084	Safety
3	-1.03013	Safety
4	-0.671996	Safety
4	-0.671996	Safety
3	-1.03013	Safety
6	-0.959084	Safety
4	-0.671996	Safety
6	-0.959084	Safety
6	-0.959084	Safety
4	-0.671996	Safety
3	-1.03013	Safety
6	-0.959084	Safety
3	-1.03013	Safety
4	-0.671996	Safety
3	-1.03013	Safety
6	0.242975	Threat
3	0.597457	Threat
4	0.608963	Threat
3	0.597457	Threat
6	0.242975	Threat
3	0.597457	Threat
4	0.608963	Threat
3	0.597457	Threat
6	0.242975	Threat
4	0.608963	Threat
3	0.597457	Threat
3	0.597457	Threat
3	0.597457	Threat
6	0.242975	Threat
4	0.608963	Threat
6	0.242975	Threat
6	0.242975	Threat
4	0.608963	Threat
1	0.880845	Safety
5	1.06298	Safety
2	0.896875	Safety
2	0.896875	Safety
1	0.880845	Safety
2	0.896875	Safety
2	0.896875	Safety
1	0.880845	Safety
5	1.06298	Safety
1	0.880845	Safety
2	0.896875	Safety
5	1.06298	Safety
1	0.880845	Safety
2	0.896875	Safety
5	1.06298	Safety
2	0.896875	Safety
1	0.880845	Safety
2	0.896875	Safety
2	-1.31324	Threat
1	-2.03248	Threat
5	-0.379556	Threat
2	-1.31324	Threat
5	-0.379556	Threat
5	-0.379556	Threat
1	-2.03248	Threat
5	-0.379556	Threat
1	-2.03248	Threat
1	-2.03248	Threat
5	-0.379556	Threat
1	-2.03248	Threat
5	-0.379556	Threat
5	-0.379556	Threat
5	-0.379556	Threat
2	-1.31324	Threat
1	-2.03248	Threat
2	-1.31324	Threat
1	0.880845	Safety
1	0.880845	Safety
2	0.896875	Safety
1	0.880845	Safety
5	1.06298	Safety
2	0.896875	Safety
2	0.896875	Safety
5	1.06298	Safety
5	1.06298	Safety
1	0.880845	Safety
2	0.896875	Safety
1	0.880845	Safety
2	0.896875	Safety
2	0.896875	Safety
1	0.880845	Safety
2	0.896875	Safety
5	1.06298	Safety
2	0.896875	Safety
2	-1.31324	Threat
1	-2.03248	Threat
5	-0.379556	Threat
5	-0.379556	Threat
1	-2.03248	Threat
2	-1.31324	Threat
2	-1.31324	Threat
5	-0.379556	Threat
1	-2.03248	Threat
5	-0.379556	Threat
5	-0.379556	Threat
1	-2.03248	Threat
1	-2.03248	Threat
5	-0.379556	Threat
5	-0.379556	Threat
1	-2.03248	Threat
2	-1.31324	Threat
2	-1.31324	Threat
2	0.896875	Safety
2	0.896875	Safety
1	0.880845	Safety
2	0.896875	Safety
1	0.880845	Safety
1	0.880845	Safety
2	0.896875	Safety
5	1.06298	Safety
5	1.06298	Safety
5	1.06298	Safety
1	0.880845	Safety
2	0.896875	Safety
1	0.880845	Safety
2	0.896875	Safety
5	1.06298	Safety
1	0.880845	Safety
5	1.06298	Safety
2	0.896875	Safety
5	-0.379556	Threat
5	-0.379556	Threat
1	-2.03248	Threat
5	-0.379556	Threat
1	-2.03248	Threat
1	-2.03248	Threat
2	-1.31324	Threat
1	-2.03248	Threat
2	-1.31324	Threat
2	-1.31324	Threat
5	-0.379556	Threat
5	-0.379556	Threat
1	-2.03248	Threat
1	-2.03248	Threat
2	-1.31324	Threat
5	-0.379556	Threat
2	-1.31324	Threat
1	-2.03248	Threat
1	0.880845	Safety
2	0.896875	Safety
5	1.06298	Safety
5	1.06298	Safety
1	0.880845	Safety
2	0.896875	Safety
2	0.896875	Safety
1	0.880845	Safety
5	1.06298	Safety
2	0.896875	Safety
5	1.06298	Safety
5	1.06298	Safety
2	0.896875	Safety
1	0.880845	Safety
5	1.06298	Safety
1	0.880845	Safety
2	0.896875	Safety
1	0.880845	Safety
5	-0.379556	Threat
2	-1.31324	Threat
2	-1.31324	Threat
1	-2.03248	Threat
5	-0.379556	Threat
1	-2.03248	Threat
2	-1.31324	Threat
1	-2.03248	Threat
5	-0.379556	Threat
2	-1.31324	Threat
1	-2.03248	Threat
1	-2.03248	Threat
1	-2.03248	Threat
5	-0.379556	Threat
2	-1.31324	Threat
5	-0.379556	Threat
5	-0.379556	Threat
2	-1.31324	Threat
5	-0.379556	Threat
2	-1.31324	Threat
6	-0.290189	Threat
6	-0.290189	Threat
5	-0.379556	Threat
6	-0.290189	Threat
6	-0.290189	Threat
5	-0.379556	Threat
2	-1.31324	Threat
5	-0.379556	Threat
6	-0.290189	Threat
2	-1.31324	Threat
5	-0.379556	Threat
2	-1.31324	Threat
2	-1.31324	Threat
2	-1.31324	Threat
5	-0.379556	Threat
6	-0.290189	Threat
6	1.11673	Safety
5	1.06298	Safety
2	0.896875	Safety
6	1.11673	Safety
2	0.896875	Safety
2	0.896875	Safety
5	1.06298	Safety
2	0.896875	Safety
5	1.06298	Safety
5	1.06298	Safety
2	0.896875	Safety
6	1.11673	Safety
5	1.06298	Safety
5	1.06298	Safety
2	0.896875	Safety
6	1.11673	Safety
6	1.11673	Safety
6	1.11673	Safety
5	-0.379556	Threat
5	-0.379556	Threat
6	-0.290189	Threat
5	-0.379556	Threat
2	-1.31324	Threat
6	-0.290189	Threat
6	-0.290189	Threat
2	-1.31324	Threat
2	-1.31324	Threat
5	-0.379556	Threat
6	-0.290189	Threat
5	-0.379556	Threat
6	-0.290189	Threat
6	-0.290189	Threat
5	-0.379556	Threat
2	-1.31324	Threat
2	-1.31324	Threat
2	-1.31324	Threat
2	0.896875	Safety
5	1.06298	Safety
2	0.896875	Safety
5	1.06298	Safety
5	1.06298	Safety
6	1.11673	Safety
6	1.11673	Safety
2	0.896875	Safety
6	1.11673	Safety
2	0.896875	Safety
2	0.896875	Safety
5	1.06298	Safety
6	1.11673	Safety
2	0.896875	Safety
5	1.06298	Safety
5	1.06298	Safety
6	1.11673	Safety
6	1.11673	Safety
2	-1.31324	Threat
6	-0.290189	Threat
5	-0.379556	Threat
6	-0.290189	Threat
5	-0.379556	Threat
5	-0.379556	Threat
6	-0.290189	Threat
2	-1.31324	Threat
2	-1.31324	Threat
2	-1.31324	Threat
5	-0.379556	Threat
6	-0.290189	Threat
5	-0.379556	Threat
6	-0.290189	Threat
2	-1.31324	Threat
5	-0.379556	Threat
2	-1.31324	Threat
6	-0.290189	Threat
2	0.896875	Safety
2	0.896875	Safety
5	1.06298	Safety
2	0.896875	Safety
5	1.06298	Safety
5	1.06298	Safety
6	1.11673	Safety
6	1.11673	Safety
6	1.11673	Safety
6	1.11673	Safety
2	0.896875	Safety
2	0.896875	Safety
5	1.06298	Safety
5	1.06298	Safety
6	1.11673	Safety
2	0.896875	Safety
6	1.11673	Safety
5	1.06298	Safety
5	-0.379556	Threat
6	-0.290189	Threat
2	-1.31324	Threat
2	-1.31324	Threat
5	-0.379556	Threat
6	-0.290189	Threat
6	-0.290189	Threat
5	-0.379556	Threat
2	-1.31324	Threat
6	-0.290189	Threat
2	-1.31324	Threat
2	-1.31324	Threat
6	-0.290189	Threat
5	-0.379556	Threat
2	-1.31324	Threat
5	-0.379556	Threat
6	-0.290189	Threat
5	-0.379556	Threat
2	0.896875	Safety
[truncated: 9,521 more rows]

## Sheet: 2C
subject	Choice probability	Perceived patch value difference
for01	8.01581e-14	-10
for01	2.70672e-13	-9.59184
for01	9.1438e-13	-9.18367
for01	3.08997e-12	-8.77551
for01	1.04419e-11	-8.36735
for01	3.52862e-11	-7.95918
for01	1.19242e-10	-7.55102
for01	4.02952e-10	-7.14286
for01	1.36168e-09	-6.73469
for01	4.60151e-09	-6.32653
for01	1.55498e-08	-5.91837
for01	5.2547e-08	-5.5102
for01	1.77571e-07	-5.10204
for01	6.00061e-07	-4.69388
for01	2.02777e-06	-4.28571
for01	6.85236e-06	-3.87755
for01	2.31557e-05	-3.46939
for01	7.8245e-05	-3.06122
for01	0.000264362	-2.65306
for01	0.000892793	-2.2449
for01	0.0030106	-1.83673
for01	0.0101013	-1.42857
for01	0.0333339	-1.02041
for01	0.104367	-0.612245
for01	0.282528	-0.204082
for01	0.570945	0.204082
for01	0.818076	0.612245
for01	0.938256	1.02041
for01	0.980898	1.42857
for01	0.99427	1.83673
for01	0.998298	2.2449
for01	0.999496	2.65306
for01	0.999851	3.06122
for01	0.999956	3.46939
for01	0.999987	3.87755
for01	0.999996	4.28571
for01	0.999999	4.69388
for01	1	5.10204
for01	1	5.5102
for01	1	5.91837
for01	1	6.32653
for01	1	6.73469
for01	1	7.14286
for01	1	7.55102
for01	1	7.95918
for01	1	8.36735
for01	1	8.77551
for01	1	9.18367
for01	1	9.59184
for01	1	10
for02	0.0443359	-10
for02	0.0497	-9.59184
for02	0.0556753	-9.18367
for02	0.0623219	-8.77551
for02	0.0697033	-8.36735
for02	0.0778864	-7.95918
for02	0.0869405	-7.55102
for02	0.0969363	-7.14286
for02	0.107946	-6.73469
for02	0.120039	-6.32653
for02	0.133285	-5.91837
for02	0.147747	-5.5102
for02	0.163482	-5.10204
for02	0.180538	-4.69388
for02	0.198951	-4.28571
for02	0.218739	-3.87755
for02	0.239907	-3.46939
for02	0.262435	-3.06122
for02	0.286282	-2.65306
for02	0.311381	-2.2449
for02	0.337639	-1.83673
for02	0.364938	-1.42857
for02	0.393135	-1.02041
for02	0.422062	-0.612245
for02	0.451534	-0.204082
for02	0.481349	0.204082
for02	0.511298	0.612245
for02	0.541167	1.02041
for02	0.570742	1.42857
for02	0.599821	1.83673
for02	0.628213	2.2449
for02	0.655747	2.65306
for02	0.682272	3.06122
for02	0.707666	3.46939
for02	0.731827	3.87755
for02	0.754684	4.28571
for02	0.776188	4.69388
for02	0.796317	5.10204
for02	0.815066	5.5102
for02	0.832452	5.91837
for02	0.848508	6.32653
for02	0.863278	6.73469
for02	0.876817	7.14286
for02	0.889187	7.55102
for02	0.900456	7.95918
for02	0.910694	8.36735
for02	0.919973	8.77551
for02	0.928364	9.18367
for02	0.935936	9.59184
for02	0.942757	10
for03	2.27574e-12	-10
for03	6.70686e-12	-9.59184
for03	1.97657e-11	-9.18367
for03	5.82501e-11	-8.77551
for03	1.71665e-10	-8.36735
for03	5.05903e-10	-7.95918
for03	1.49091e-09	-7.55102
for03	4.39377e-09	-7.14286
for03	1.29486e-08	-6.73469
for03	3.816e-08	-6.32653
for03	1.12459e-07	-5.91837
for03	3.3142e-07	-5.5102
for03	9.76706e-07	-5.10204
for03	2.87838e-06	-4.69388
for03	8.48264e-06	-4.28571
for03	2.49982e-05	-3.87755
for03	7.3667e-05	-3.46939
for03	0.000217068	-3.06122
for03	0.000639437	-2.65306
for03	0.0018821	-2.2449
for03	0.00552636	-1.83673
for03	0.016113	-1.42857
for03	0.0460412	-1.02041
for03	0.124522	-0.612245
for03	0.295361	-0.204082
for03	0.552633	0.204082
for03	0.784505	0.612245
for03	0.914738	1.02041
for03	0.969342	1.42857
for03	0.989382	1.83673
for03	0.996372	2.2449
for03	0.998766	2.65306
for03	0.999581	3.06122
for03	0.999858	3.46939
for03	0.999952	3.87755
for03	0.999984	4.28571
for03	0.999994	4.69388
for03	0.999998	5.10204
for03	0.999999	5.5102
for03	1	5.91837
for03	1	6.32653
for03	1	6.73469
for03	1	7.14286
for03	1	7.55102
for03	1	7.95918
for03	1	8.36735
for03	1	8.77551
for03	1	9.18367
for03	1	9.59184
for03	1	10
for04	0.000581217	-10
for04	0.000787632	-9.59184
for04	0.00106727	-9.18367
for04	0.00144606	-8.77551
for04	0.00195901	-8.36735
for04	0.00265344	-7.95918
for04	0.00359314	-7.55102
for04	0.004864	-7.14286
for04	0.0065814	-6.73469
for04	0.00889975	-6.32653
for04	0.0120249	-5.91837
for04	0.0162294	-5.5102
for04	0.0218715	-5.10204
for04	0.0294165	-4.69388
for04	0.0394591	-4.28571
for04	0.052744	-3.87755
for04	0.0701749	-3.46939
for04	0.0928019	-3.06122
for04	0.121769	-2.65306
for04	0.158202	-2.2449
for04	0.203015	-1.83673
for04	0.256652	-1.42857
for04	0.318791	-1.02041
for04	0.388121	-0.612245
for04	0.462295	-0.204082
for04	0.538177	0.204082
for04	0.61233	0.612245
for04	0.681621	1.02041
for04	0.74371	1.42857
for04	0.797292	1.83673
for04	0.842051	2.2449
for04	0.878434	2.65306
for04	0.907358	3.06122
for04	0.929949	3.46939
for04	0.947351	3.87755
for04	0.960613	4.28571
for04	0.970638	4.69388
for04	0.978169	5.10204
for04	0.983801	5.5102
for04	0.987998	5.91837
for04	0.991117	6.32653
for04	0.993431	6.73469
for04	0.995145	7.14286
for04	0.996414	7.55102
for04	0.997352	7.95918
for04	0.998045	8.36735
for04	0.998557	8.77551
for04	0.998935	9.18367
for04	0.999214	9.59184
for04	0.99942	10
for06	2.83137e-05	-10
for06	4.31859e-05	-9.59184
for06	6.58695e-05	-9.18367
for06	0.000100467	-8.77551
for06	0.000153233	-8.36735
for06	0.000233705	-7.95918
for06	0.000356424	-7.55102
for06	0.000543549	-7.14286
for06	0.000828832	-6.73469
for06	0.00126366	-6.32653
for06	0.00192617	-5.91837
for06	0.00293499	-5.5102
for06	0.00446982	-5.10204
for06	0.00680181	-4.69388
for06	0.0103378	-4.28571
for06	0.015683	-3.87755
for06	0.0237256	-3.46939
for06	0.0357429	-3.06122
for06	0.0535136	-2.65306
for06	0.079392	-2.2449
for06	0.116248	-1.83673
for06	0.167107	-1.42857
for06	0.234319	-1.02041
for06	0.318234	-0.612245
for06	0.415879	-0.204082
for06	0.520606	0.204082
for06	0.623552	0.612245
for06	0.716433	1.02041
for06	0.79397	1.42857
for06	0.854608	1.83673
for06	0.899654	2.2449
for06	0.931857	2.65306
for06	0.954251	3.06122
for06	0.969526	3.46939
for06	0.979809	3.87755
for06	0.98667	4.28571
for06	0.99122	4.69388
for06	0.994226	5.10204
for06	0.996207	5.5102
for06	0.99751	5.91837
for06	0.998366	6.32653
for06	0.998928	6.73469
for06	0.999297	7.14286
for06	0.999539	7.55102
for06	0.999698	7.95918
for06	0.999802	8.36735
for06	0.99987	8.77551
for06	0.999915	9.18367
for06	0.999944	9.59184
for06	0.999963	10
for08	0.00264919	-10
for08	0.00334492	-9.59184
for08	0.00422259	-9.18367
for08	0.00532932	-8.77551
for08	0.00672415	-8.36735
for08	0.00848095	-7.95918
for08	0.0106918	-7.55102
for08	0.0134711	-7.14286
for08	0.0169606	-6.73469
for08	0.0213344	-6.32653
for08	0.0268053	-5.91837
for08	0.033631	-5.5102
for08	0.0421195	-5.10204
for08	0.0526339	-4.69388
for08	0.0655932	-4.28571
for08	0.081469	-3.87755
for08	0.100773	-3.46939
for08	0.124033	-3.06122
for08	0.151756	-2.65306
for08	0.184371	-2.2449
for08	0.22216	-1.83673
for08	0.265176	-1.42857
for08	0.313168	-1.02041
for08	0.365525	-0.612245
for08	0.421266	-0.204082
for08	0.47909	0.204082
for08	0.537479	0.612245
for08	0.594857	1.02041
for08	0.649756	1.42857
for08	0.700956	1.83673
for08	0.747579	2.2449
for08	0.78912	2.65306
for08	0.825421	3.06122
for08	0.856608	3.46939
for08	0.883014	3.87755
for08	0.905096	4.28571
for08	0.923371	4.69388
for08	0.938367	5.10204
for08	0.950585	5.5102
for08	0.960483	5.91837
for08	0.968465	6.32653
for08	0.974876	6.73469
for08	0.980011	7.14286
for08	0.984113	7.55102
for08	0.987385	7.95918
for08	0.989989	8.36735
for08	0.99206	8.77551
for08	0.993706	9.18367
for08	0.995012	9.59184
for08	0.996048	10
for10	2.98729e-08	-10
for10	6.10241e-08	-9.59184
for10	1.2466e-07	-9.18367
for10	2.54654e-07	-8.77551
for10	5.20206e-07	-8.36735
for10	1.06267e-06	-7.95918
for10	2.17082e-06	-7.55102
for10	4.43452e-06	-7.14286
for10	9.05877e-06	-6.73469
for10	1.8505e-05	-6.32653
for10	3.78012e-05	-5.91837
for10	7.7217e-05	-5.5102
for10	0.000157726	-5.10204
for10	0.000322148	-4.69388
for10	0.000657861	-4.28571
for10	0.00134295	-3.87755
for10	0.00273954	-3.46939
for10	0.00558037	-3.06122
for10	0.0113336	-2.65306
for10	0.0228818	-2.2449
for10	0.0456534	-1.83673
for10	0.0890224	-1.42857
for10	0.166407	-1.02041
for10	0.289669	-0.612245
for10	0.454458	-0.204082
for10	0.629866	0.204082
for10	0.7766	0.612245
for10	0.876563	1.02041
for10	0.935511	1.42857
for10	0.967356	1.83673
for10	0.983749	2.2449
for10	0.991978	2.65306
for10	0.996057	3.06122
for10	0.998066	3.46939
for10	0.999052	3.87755
for10	0.999536	4.28571
for10	0.999773	4.69388
for10	0.999889	5.10204
for10	0.999946	5.5102
for10	0.999973	5.91837
for10	0.999987	6.32653
for10	0.999994	6.73469
for10	0.999997	7.14286
for10	0.999998	7.55102
for10	0.999999	7.95918
for10	1	8.36735
for10	1	8.77551
for10	1	9.18367
for10	1	9.59184
for10	1	10
for11	0	-10
for11	0	-9.59184
for11	0	-9.18367
for11	0	-8.77551
for11	0	-8.36735
for11	0	-7.95918
for11	0	-7.55102
for11	0	-7.14286
for11	0	-6.73469
for11	0	-6.32653
for11	2.22045e-16	-5.91837
for11	2.88658e-15	-5.5102
for11	3.4861e-14	-5.10204
for11	4.06342e-13	-4.69388
for11	4.74643e-12	-4.28571
for11	5.54565e-11	-3.87755
for11	6.47948e-10	-3.46939
for11	7.57056e-09	-3.06122
for11	8.84537e-08	-2.65306
for11	1.03348e-06	-2.2449
for11	1.2075e-05	-1.83673
for11	0.000141065	-1.42857
for11	0.0016457	-1.02041
for11	0.018896	-0.612245
for11	0.183694	-0.204082
for11	0.72446	0.204082
for11	0.968474	0.612245
for11	0.997222	1.02041
for11	0.999762	1.42857
for11	0.99998	1.83673
for11	0.999998	2.2449
for11	1	2.65306
for11	1	3.06122
for11	1	3.46939
for11	1	3.87755
for11	1	4.28571
for11	1	4.69388
for11	1	5.10204
for11	1	5.5102
for11	1	5.91837
for11	1	6.32653
for11	1	6.73469
for11	1	7.14286
for11	1	7.55102
for11	1	7.95918
for11	1	8.36735
for11	1	8.77551
for11	1	9.18367
for11	1	9.59184
for11	1	10
for12	0.00909507	-10
for12	0.0109741	-9.59184
for12	0.0132361	-9.18367
for12	0.0159568	-8.77551
for12	0.0192259	-8.36735
for12	0.023149	-7.95918
for12	0.0278498	-7.55102
for12	0.0334726	-7.14286
for12	0.0401836	-6.73469
for12	0.0481731	-6.32653
for12	0.0576556	-5.91837
for12	0.0688697	-5.5102
for12	0.082075	-5.10204
for12	0.097547	-4.69388
for12	0.115568	-4.28571
for12	0.136416	-3.87755
for12	0.160343	-3.46939
for12	0.187554	-3.06122
for12	0.218184	-2.65306
for12	0.252263	-2.2449
for12	0.289692	-1.83673
for12	0.330222	-1.42857
for12	0.373442	-1.02041
for12	0.418781	-0.612245
for12	0.465535	-0.204082
for12	0.512902	0.204082
for12	0.560039	0.612245
for12	0.606118	1.02041
for12	0.650383	1.42857
for12	0.692199	1.83673
for12	0.731083	2.2449
for12	0.766709	2.65306
for12	0.798914	3.06122
for12	0.827673	3.46939
for12	0.853075	3.87755
for12	0.875296	4.28571
for12	0.894573	4.69388
for12	0.911172	5.10204
for12	0.925375	5.5102
for12	0.937463	5.91837
for12	0.947704	6.32653
for12	0.956346	6.73469
for12	0.963615	7.14286
for12	0.969711	7.55102
for12	0.974813	7.95918
for12	0.979074	8.36735
for12	0.982627	8.77551
for12	0.985586	9.18367
for12	0.988047	9.59184
for12	0.990092	10
for13	0.00127744	-10
for13	0.00167667	-9.59184
for13	0.00220039	-9.18367
for13	0.00288722	-8.77551
for13	0.00378762	-8.36735
for13	0.00496742	-7.95918
for13	0.00651232	-7.55102
for13	0.00853358	-7.14286
for13	0.0111751	-6.73469
for13	0.0146223	-6.32653
for13	0.0191122	-5.91837
for13	0.0249459	-5.5102
for13	0.0325013	-5.10204
for13	0.0422459	-4.69388
for13	0.0547467	-4.28571
for13	0.0706737	-3.87755
for13	0.0907891	-3.46939
for13	0.115916	-3.06122
for13	0.146873	-2.65306
for13	0.184374	-2.2449
for13	0.228881	-1.83673
for13	0.280437	-1.42857
for13	0.338509	-1.02041
for13	0.40189	-0.612245
for13	0.468729	-0.204082
for13	0.536709	0.204082
for13	0.603351	0.612245
for13	0.666367	1.02041
for13	0.723951	1.42857
for13	0.774953	1.83673
for13	0.81889	2.2449
for13	0.855844	2.65306
for13	0.886305	3.06122
for13	0.910999	3.46939
for13	0.930748	3.87755
for13	0.946373	4.28571
for13	0.958629	4.69388
for13	0.968179	5.10204
for13	0.97558	5.5102
for13	0.981293	5.91837
for13	0.985689	6.32653
for13	0.989064	6.73469
for13	0.991649	7.14286
for13	0.993628	7.55102
for13	0.995139	7.95918
for13	0.996294	8.36735
for13	0.997175	8.77551
for13	0.997847	9.18367
for13	0.99836	9.59184
for13	0.99875	10
for14	0.000125294	-10
for14	0.000178646	-9.59184
for14	0.00025471	-9.18367
for14	0.000363148	-8.77551
for14	0.000517728	-8.36735
for14	0.000738059	-7.95918
for14	0.00105206	-7.55102
for14	0.00149944	-7.14286
for14	0.00213667	-6.73469
for14	0.00304388	-6.32653
for14	0.00433461	-5.91837
for14	0.00616928	-5.5102
for14	0.00877365	-5.10204
for14	0.0124637	-4.69388
for14	0.0176779	-4.28571
for14	0.0250184	-3.87755
for14	0.0352973	-3.46939
for14	0.0495845	-3.06122
for14	0.0692398	-2.65306
for14	0.0959001	-2.2449
for14	0.131377	-1.83673
for14	0.177403	-1.42857
for14	0.235187	-1.02041
for14	0.304818	-0.612245
for14	0.384696	-0.204082
for14	0.471314	0.204082
for14	0.559695	0.612245
for14	0.644447	1.02041
for14	0.721017	1.42857
for14	0.786559	1.83673
for14	0.840117	2.2449
for14	0.882248	2.65306
for14	0.914408	3.06122
for14	0.938398	3.46939
for14	0.955988	3.87755
for14	0.968722	4.28571
for14	0.977858	4.69388
for14	0.984368	5.10204
for14	0.988985	5.5102
for14	0.99225	5.91837
for14	0.994552	6.32653
for14	0.996173	6.73469
for14	0.997313	7.14286
for14	0.998114	7.55102
for14	0.998677	7.95918
for14	0.999072	8.36735
for14	0.999349	8.77551
for14	0.999543	9.18367
for14	0.99968	9.59184
for14	0.999775	10
for15	4.1832e-05	-10
for15	6.31344e-05	-9.59184
for15	9.52839e-05	-9.18367
for15	0.000143802	-8.77551
for15	0.000217021	-8.36735
for15	0.000327507	-7.95918
for15	0.000494214	-7.55102
for15	0.000745715	-7.14286
for15	0.00112506	-6.73469
for15	0.00169704	-6.32653
for15	0.00255909	-5.91837
for15	0.00385733	-5.5102
for15	0.00581034	-5.10204
for15	0.00874351	-4.69388
for15	0.0131378	-4.28571
for15	0.0196967	-3.87755
for15	0.0294325	-3.46939
for15	0.0437656	-3.06122
for15	0.064614	-2.65306
for15	0.0944132	-2.2449
for15	0.135958	-1.83673
for15	0.19191	-1.42857
for15	0.263856	-1.02041
for15	0.351057	-0.612245
for15	0.449481	-0.204082
for15	0.552025	0.204082
for15	0.650329	0.612245
for15	0.737325	1.02041
for15	0.809033	1.42857
for15	0.864756	1.83673
for15	0.906106	2.2449
for15	0.935753	2.65306
for15	0.956489	3.06122
for15	0.970741	3.46939
for15	0.98042	3.87755
for15	0.986941	4.28571
for15	0.991309	4.69388
for15	0.994225	5.10204
for15	0.996166	5.5102
for15	0.997456	5.91837
for15	0.998313	6.32653
for15	0.998882	6.73469
for15	0.999259	7.14286
for15	0.999509	7.55102
for15	0.999674	7.95918
for15	0.999784	8.36735
for15	0.999857	8.77551
for15	0.999905	9.18367
for15	0.999937	9.59184
for15	0.999958	10
for16	1.81078e-06	-10
for16	3.07638e-06	-9.59184
for16	5.22655e-06	-9.18367
for16	8.87952e-06	-8.77551
for16	1.50856e-05	-8.36735
for16	2.56291e-05	-7.95918
for16	4.35413e-05	-7.55102
for16	7.39714e-05	-7.14286
for16	0.000125666	-6.73469
for16	0.000213479	-6.32653
for16	0.000362632	-5.91837
for16	0.00061593	-5.5102
for16	0.00104597	-5.10204
for16	0.00177574	-4.69388
for16	0.00301311	-4.28571
for16	0.00510832	-3.87755
for16	0.0086478	-3.46939
for16	0.0146037	-3.06122
for16	0.0245601	-2.65306
for16	0.0410217	-2.2449
for16	0.0677505	-1.83673
for16	0.109899	-1.42857
for16	0.173393	-1.02041
for16	0.262741	-0.612245
for16	0.377125	-0.204082
for16	0.507057	0.204082
for16	0.636042	0.612245
for16	0.748048	1.02041
for16	0.83455	1.42857
for16	0.895503	1.83673
for16	0.935729	2.2449
for16	0.961143	2.65306
for16	0.976757	3.06122
for16	0.986187	3.46939
for16	0.991823	3.87755
for16	0.995171	4.28571
for16	0.997152	4.69388
for16	0.998322	5.10204
for16	0.999011	5.5102
for16	0.999418	5.91837
for16	0.999657	6.32653
for16	0.999798	6.73469
for16	0.999881	7.14286
for16	0.99993	7.55102
for16	0.999959	7.95918
for16	0.999976	8.36735
for16	0.999986	8.77551
for16	0.999992	9.18367
for16	0.999995	9.59184
for16	0.999997	10
for17	8.99298e-07	-10
for17	1.58002e-06	-9.59184
for17	2.77602e-06	-9.18367
for17	4.87732e-06	-8.77551
for17	8.56918e-06	-8.36735
for17	1.50555e-05	-7.95918
for17	2.64515e-05	-7.55102
for17	4.64731e-05	-7.14286
for17	8.16481e-05	-6.73469
for17	0.000143443	-6.32653
for17	0.000251995	-5.91837
for17	0.000442658	-5.5102
for17	0.000777468	-5.10204
for17	0.00136517	-4.69388
for17	0.00239606	-4.28571
for17	0.00420214	-3.87755
for17	0.00735954	-3.46939
for17	0.0128587	-3.06122
for17	0.0223744	-2.65306
for17	0.038656	-2.2449
for17	0.0659859	-1.83673
for17	0.110419	-1.42857
for17	0.179036	-1.02041
for17	0.277016	-0.612245
for17	0.402338	-0.204082
for17	0.541864	0.204082
for17	0.675119	0.612245
for17	0.784994	1.02041
for17	0.865132	1.42857
for17	0.918502	1.83673
for17	0.951926	2.2449
for17	0.972059	2.65306
for17	0.983903	3.06122
for17	0.990774	3.46939
for17	0.994728	3.87755
for17	0.996993	4.28571
for17	0.998286	4.69388
for17	0.999024	5.10204
for17	0.999444	5.5102
for17	0.999684	5.91837
for17	0.99982	6.32653
for17	0.999897	6.73469
for17	0.999942	7.14286
for17	0.999967	7.55102
for17	0.999981	7.95918
for17	0.999989	8.36735
for17	0.999994	8.77551
for17	0.999997	9.18367
for17	0.999998	9.59184
for17	0.999999	10
for18	0	-10
for18	0	-9.59184
for18	0	-9.18367
for18	0	-8.77551
for18	0	-8.36735
for18	0	-7.95918
for18	0	-7.55102
for18	0	-7.14286
for18	0	-6.73469
for18	0	-6.32653
for18	0	-5.91837
for18	0	-5.5102
for18	0	-5.10204
for18	0	-4.69388
for18	0	-4.28571
for18	8.88178e-16	-3.87755
for18	3.30846e-14	-3.46939
for18	1.30074e-12	-3.06122
for18	5.11533e-11	-2.65306
for18	2.01184e-09	-2.2449
for18	7.91249e-08	-1.83673
for18	3.11194e-06	-1.42857
for18	0.000122377	-1.02041
for18	0.00479056	-0.612245
for18	0.159182	-0.204082
for18	0.881598	0.204082
for18	0.996597	0.612245
for18	0.999913	1.02041
for18	0.999998	1.42857
for18	1	1.83673
for18	1	2.2449
for18	1	2.65306
for18	1	3.06122
for18	1	3.46939
for18	1	3.87755
for18	1	4.28571
for18	1	4.69388
for18	1	5.10204
for18	1	5.5102
for18	1	5.91837
for18	1	6.32653
for18	1	6.73469
for18	1	7.14286
for18	1	7.55102
for18	1	7.95918
for18	1	8.36735
for18	1	8.77551
for18	1	9.18367
for18	1	9.59184
for18	1	10
for19	0.989728	-10
for19	0.987627	-9.59184
for19	0.985102	-9.18367
for19	0.982072	-8.77551
for19	0.978439	-8.36735
for19	0.974089	-7.95918
for19	0.968889	-7.55102
for19	0.962685	-7.14286
for19	0.955302	-6.73469
for19	0.946539	-6.32653
for19	0.936173	-5.91837
for19	0.923959	-5.5102
for19	0.909632	-5.10204
for19	0.892919	-4.69388
for19	0.873545	-4.28571
for19	0.85125	-3.87755
for19	0.825807	-3.46939
for19	0.79705	-3.06122
for19	0.764897	-2.65306
for19	0.72938	-2.2449
for19	0.690667	-1.83673
for19	0.649081	-1.42857
for19	0.605101	-1.02041
for19	0.55935	-0.612245
for19	0.512569	-0.204082
for19	0.465567	0.204082
for19	0.419168	0.612245
for19	0.374156	1.02041
for19	0.331221	1.42857
for19	0.290923	1.83673
for19	0.253668	2.2449
for19	0.219705	2.65306
for19	0.189138	3.06122
for19	0.16194	3.46939
for19	0.137988	3.87755
for19	0.117084	4.28571
for19	0.0989828	4.69388
for19	0.0834158	5.10204
for19	0.0701065	5.5102
for19	0.0587845	5.91837
for19	0.0491943	6.32653
for19	0.0411003	6.73469
for19	0.03429	7.14286
for19	0.0285745	7.55102
for19	0.0237883	7.95918
for19	0.0197874	8.36735
for19	0.016448	8.77551
for19	0.0136644	9.18367
for19	0.0113464	9.59184
for19	0.0094179	10
for20	0.00426749	-10
for20	0.00529512	-9.59184
for20	0.00656858	-9.18367
for20	0.00814579	-8.77551
for20	0.0100979	-8.36735
for20	0.0125119	-7.95918
for20	0.0154939	-7.55102
for20	0.0191728	-7.14286
for20	0.0237043	-6.73469
for20	0.0292748	-6.32653
for20	0.036106	-5.91837
for20	0.0444582	-5.5102
for20	0.0546329	-5.10204
for20	0.0669731	-4.69388
for20	0.0818592	-4.28571
for20	0.0997005	-3.87755
for20	0.120918	-3.46939
for20	0.145919	-3.06122
for20	0.175061	-2.65306
for20	0.2086	-2.2449
for20	0.246644	-1.83673
for20	0.289092	-1.42857
for20	0.335591	-1.02041
for20	0.385513	-0.612245
for20	0.437966	-0.204082
for20	0.491844	0.204082
for20	0.545912	0.612245
for20	0.598918	1.02041
for20	0.649707	1.42857
for20	0.697315	1.83673
for20	0.741032	2.2449
for20	0.780423	2.65306
for20	0.815315	3.06122
for20	0.845759	3.46939
for20	0.871972	3.87755
for20	0.894288	4.28571
for20	0.913101	4.69388
for20	0.928832	5.10204
for20	0.941897	5.5102
for20	0.952686	5.91837
for20	0.961553	6.32653
for20	0.968813	6.73469
for20	0.974738	7.14286
for20	0.979561	7.55102
for20	0.983479	7.95918
for20	0.986656	8.36735
for20	0.989229	8.77551
for20	0.99131	9.18367
for20	0.992992	9.59184
for20	0.99435	10
for21	9.75287e-12	-10
for21	2.74474e-11	-9.59184
for21	7.72438e-11	-9.18367
for21	2.17384e-10	-8.77551
for21	6.11776e-10	-8.36735
for21	1.7217e-09	-7.95918
for21	4.84531e-09	-7.55102
for21	1.3636e-08	-7.14286
for21	3.83752e-08	-6.73469
for21	1.07998e-07	-6.32653
for21	3.03934e-07	-5.91837
for21	8.55349e-07	-5.5102
for21	2.40717e-06	-5.10204
for21	6.77438e-06	-4.69388
for21	1.90646e-05	-4.28571
for21	5.3651e-05	-3.87755
for21	0.000150973	-3.46939
for21	0.000424762	-3.06122
for21	0.00119447	-2.65306
for21	0.00335428	-2.2449
for21	0.00938273	-1.83673
for21	0.0259635	-1.42857
for21	0.069781	-1.02041
for21	0.174314	-0.612245
for21	0.372698	-0.204082
for21	0.625754	0.204082
for21	0.824732	0.612245
for21	0.929788	1.02041
for21	0.973869	1.42857
for21	0.990556	1.83673
for21	0.996624	2.2449
for21	0.998798	2.65306
for21	0.999572	3.06122
for21	0.999848	3.46939
for21	0.999946	3.87755
for21	0.999981	4.28571
for21	0.999993	4.69388
for21	0.999998	5.10204
for21	0.999999	5.5102
for21	1	5.91837
for21	1	6.32653
for21	1	6.73469
for21	1	7.14286
for21	1	7.55102
for21	1	7.95918
for21	1	8.36735
for21	1	8.77551
for21	1	9.18367
for21	1	9.59184
for21	1	10
for22	1.84799e-07	-10
for22	3.47654e-07	-9.59184
for22	6.54026e-07	-9.18367
for22	1.23039e-06	-8.77551
for22	2.31468e-06	-8.36735
for22	4.35449e-06	-7.95918
for22	8.19188e-06	-7.55102
for22	1.54109e-05	-7.14286
for22	2.89915e-05	-6.73469
for22	5.4539e-05	-6.32653
for22	0.000102597	-5.91837
for22	0.000192993	-5.5102
for22	0.000363008	-5.10204
for22	0.000682693	-4.69388
for22	0.00128355	-4.28571
for22	0.00241195	-3.87755
for22	0.00452788	-3.46939
for22	0.00848424	-3.06122
for22	0.0158426	-2.65306
for22	0.0293936	-2.2449
for22	0.0539006	-1.83673
for22	0.0968027	-1.42857
for22	0.167796	-1.02041
for22	0.275003	-0.612245
for22	0.41643	-0.204082
for22	0.573095	0.204082
for22	0.716351	0.612245
for22	0.826119	1.02041
for22	0.899376	1.42857
for22	0.943866	1.83673
for22	0.969356	2.2449
for22	0.983474	2.65306
for22	0.991147	3.06122
for22	0.995274	3.46939
for22	0.997482	3.87755
for22	0.99866	4.28571
for22	0.999287	4.69388
for22	0.999621	5.10204
for22	0.999799	5.5102
for22	0.999893	5.91837
for22	0.999943	6.32653
for22	0.99997	6.73469
for22	0.999984	7.14286
for22	0.999991	7.55102
for22	0.999995	7.95918
for22	0.999998	8.36735
for22	0.999999	8.77551
for22	0.999999	9.18367
for22	1	9.59184
for22	1	10
for23	0.07441	-10
for23	0.0813186	-9.59184
for23	0.088807	-9.18367
for23	0.0969123	-8.77551
for23	0.105672	-8.36735
for23	0.115122	-7.95918
for23	0.125298	-7.55102
for23	0.136236	-7.14286
for23	0.147967	-6.73469
for23	0.160521	-6.32653
for23	0.173922	-5.91837
for23	0.188191	-5.5102
for23	0.203343	-5.10204
for23	0.219385	-4.69388
for23	0.236317	-4.28571
for23	0.25413	-3.87755
for23	0.272807	-3.46939
for23	0.292318	-3.06122
for23	0.312625	-2.65306
for23	0.333677	-2.2449
for23	0.355414	-1.83673
for23	0.377764	-1.42857
for23	0.400646	-1.02041
for23	0.42397	-0.612245
for23	0.447638	-0.204082
for23	0.471545	0.204082
for23	0.495583	0.612245
for23	0.519642	1.02041
for23	0.54361	1.42857
for23	0.567377	1.83673
for23	0.590839	2.2449
for23	0.613894	2.65306
for23	0.636449	3.06122
for23	0.65842	3.46939
for23	0.679731	3.87755
for23	0.700318	4.28571
for23	0.720127	4.69388
for23	0.739113	5.10204
for23	0.757246	5.5102
for23	0.774503	5.91837
for23	0.790873	6.32653
for23	0.80635	6.73469
for23	0.820942	7.14286
for23	0.83466	7.55102
for23	0.847522	7.95918
for23	0.859552	8.36735
for23	0.870777	8.77551
for23	0.881229	9.18367
for23	0.890942	9.59184
for23	0.899951	10

## Sheet: 2D
Predicted choice probability	True choice probability	Threat level
0.05	0.0729167	Threat
0.05	0.0421053	Threat
0.05	0.0217391	Safety
0.05	0.0268456	Threat
0.05	0.333333	Threat
0.05	0.125	Threat
0.05	0.0326087	Safety
0.05	0.0169492	Threat
0.05	0.0333333	Threat
0.05	0.0222222	Safety
0.15	0.0740741	Threat
0.15	0.0377358	Threat
0.15	0	Safety
0.15	0.428571	Threat
0.15	0.25	Safety
0.15	0.325581	Threat
0.15	0.44	Safety
0.15	0.0555556	Threat
0.15	0.0384615	Safety
0.25	0.145833	Threat
0.25	0.117647	Safety
0.25	0.229167	Threat
0.25	0.212766	Threat
0.25	0.136364	Threat
0.25	0.416667	Threat
0.25	0.0769231	Safety
0.25	0.08	Safety
0.25	0.354167	Threat
0.25	0.979167	Safety
0.25	0	Threat
0.25	0.15625	Threat
0.25	0.45	Threat
0.25	0.404762	Threat
0.25	0.0454545	Safety
0.25	0	Safety
0.25	0.375	Threat
0.35	0.166667	Safety
0.35	0.5	Threat
0.35	0.26087	Safety
0.35	0.369863	Threat
0.35	0.979167	Safety
0.35	0.0416667	Threat
0.35	0.291667	Safety
0.35	0.304348	Threat
0.35	0.363636	Safety
0.35	0.368421	Threat
0.35	0.27451	Safety
0.35	0.545455	Threat
0.35	0.104167	Threat
0.35	0.304348	Safety
0.35	0.173913	Threat
0.35	0.0416667	Safety
0.35	0.577778	Threat
0.35	0.0208333	Safety
0.35	0.1	Threat
0.35	0.175676	Safety
0.35	0.288889	Threat
0.45	0.549451	Safety
0.45	0.508475	Threat
0.45	0.583942	Safety
0.45	0.979167	Safety
0.45	0.12	Threat
0.45	0.583333	Safety
0.45	0.398058	Threat
0.45	0.239437	Safety
0.45	0.625	Threat
0.45	0.0882353	Safety
0.45	0.754098	Safety
0.45	0.175258	Threat
0.45	0.844444	Safety
0.45	0.123288	Threat
0.45	0.205479	Safety
0.45	0.474227	Threat
0.45	0.258333	Safety
0.45	0.22449	Safety
0.45	0.266667	Threat
0.45	0.638889	Safety
0.45	0.954545	Safety
0.45	0	Threat
0.45	0.130769	Safety
0.45	0.107143	Threat
0.45	0.759494	Safety
0.45	0.166667	Threat
0.45	0.5	Safety
0.45	0.46	Threat
0.45	0.611111	Safety
0.45	0.387097	Threat
0.55	0.408163	Safety
0.55	0.68	Threat
0.55	0.676056	Safety
0.55	0.40625	Safety
0.55	0.595745	Threat
0.55	0.524752	Safety
0.55	0.427586	Safety
0.55	0.545455	Threat
0.55	0.365854	Threat
0.55	0.979592	Safety
0.55	0.325301	Safety
0.55	0.84375	Threat
0.55	0.298077	Safety
0.55	0.708333	Threat
0.55	0.860465	Safety
0.55	0.388889	Threat
0.55	0.986111	Safety
0.55	0.536232	Safety
0.55	0.826087	Threat
0.55	0.652778	Safety
0.55	0.803797	Safety
0.55	0.285714	Threat
0.55	0.464115	Safety
0.55	0.780488	Threat
0.55	0.758621	Safety
0.55	0.639344	Threat
0.55	0.535714	Safety
0.55	0.610526	Threat
0.65	1	Safety
0.65	0.958333	Threat
0.65	0.9	Safety
0.65	0.479167	Threat
0.65	0.289474	Safety
0.65	0.434783	Safety
0.65	0.0769231	Safety
0.65	1	Safety
0.65	0.647059	Threat
0.65	1	Safety
0.65	0.653846	Threat
0.65	0.541667	Safety
0.65	0.741935	Threat
0.65	0.643836	Safety
0.65	0.839506	Threat
0.65	1	Safety
0.65	0.416667	Threat
0.65	0.708333	Threat
0.65	0.833333	Safety
0.65	0.0833333	Safety
0.65	0.979167	Threat
0.65	0.639344	Threat
0.65	0.807692	Threat
0.65	0.892857	Safety
0.65	0.934783	Threat
0.65	0.921875	Safety
0.65	0.916667	Threat
0.65	0.166667	Safety
0.65	0.67	Threat
0.75	0.90625	Safety
0.75	0.875	Threat
0.75	1	Safety
0.75	0.930233	Threat
0.75	0.931818	Threat
0.75	0.971429	Threat
0.75	0.808511	Safety
0.75	0.829787	Threat
0.75	1	Safety
0.75	0.770833	Threat
0.75	0.6875	Threat
0.75	0.923077	Safety
0.75	0.747253	Threat
0.75	0.0208333	Safety
0.75	0.84	Safety
0.75	0.875	Threat
0.75	0.833333	Threat
0.75	0.754386	Threat
0.75	0.977273	Safety
0.75	0.130435	Threat
0.85	0.916667	Safety
0.85	0.962963	Safety
0.85	0.947368	Threat
0.85	0.76	Threat
0.85	0.959184	Threat
0.85	0.982143	Safety
0.85	1	Threat
0.85	0.958333	Safety
0.85	0.989583	Threat
0.85	0.913043	Threat
0.85	0.916667	Threat
0.85	0.961538	Safety
0.85	1	Threat
0.95	0.947917	Threat
0.95	0.951807	Threat
0.95	0.956522	Threat
0.95	0.97561	Safety
0.95	0.979592	Safety
0.95	0.991304	Threat
0.95	0.75	Safety
0.95	0.958333	Threat
0.95	0.9375	Threat
0.95	0.979167	Safety
0.95	0.991803	Threat
0.95	0.872549	Threat
0.95	0.846154	Safety

## Sheet: 2G
ROI	Beta (a.u.)	subject	Patch	Variable
MCC	0.0102038	0	Current	Perceived patch value
vmPFC	0.00437175	0	Current	Perceived patch value
Hippocampus	0.00800277	0	Current	Perceived patch value
Amygdala	0.00670437	0	Current	Perceived patch value
MCC	-0.0033333	1	Current	Perceived patch value
vmPFC	0.00102466	1	Current	Perceived patch value
Hippocampus	-0.00286268	1	Current	Perceived patch value
Amygdala	0.00126764	1	Current	Perceived patch value
MCC	0.00458969	2	Current	Perceived patch value
vmPFC	-0.00445325	2	Current	Perceived patch value
Hippocampus	0.00360858	2	Current	Perceived patch value
Amygdala	0.00401323	2	Current	Perceived patch value
MCC	0.00941234	3	Current	Perceived patch value
vmPFC	0.0104331	3	Current	Perceived patch value
Hippocampus	0.0180373	3	Current	Perceived patch value
Amygdala	0.0220485	3	Current	Perceived patch value
MCC	0.00198264	4	Current	Perceived patch value
vmPFC	-0.00575682	4	Current	Perceived patch value
Hippocampus	-0.00356094	4	Current	Perceived patch value
Amygdala	-0.000207972	4	Current	Perceived patch value
MCC	0.00315917	5	Current	Perceived patch value
vmPFC	0.00812415	5	Current	Perceived patch value
Hippocampus	0.000736718	5	Current	Perceived patch value
Amygdala	-0.000361189	5	Current	Perceived patch value
MCC	0.00773244	6	Current	Perceived patch value
vmPFC	0.0027257	6	Current	Perceived patch value
Hippocampus	0.000884062	6	Current	Perceived patch value
Amygdala	0.00963156	6	Current	Perceived patch value
MCC	0.0110603	7	Current	Perceived patch value
vmPFC	0.00588559	7	Current	Perceived patch value
Hippocampus	0.0168242	7	Current	Perceived patch value
Amygdala	0.0158465	7	Current	Perceived patch value
MCC	0.00307334	8	Current	Perceived patch value
vmPFC	0.000317444	8	Current	Perceived patch value
Hippocampus	-0.00043026	8	Current	Perceived patch value
Amygdala	0.00123213	8	Current	Perceived patch value
MCC	-0.00411951	9	Current	Perceived patch value
vmPFC	-0.0082141	9	Current	Perceived patch value
Hippocampus	-0.00528647	9	Current	Perceived patch value
Amygdala	-0.0137418	9	Current	Perceived patch value
MCC	0.00370717	10	Current	Perceived patch value
vmPFC	0.00271691	10	Current	Perceived patch value
Hippocampus	-0.000334341	10	Current	Perceived patch value
Amygdala	-0.0036685	10	Current	Perceived patch value
MCC	0.00266004	11	Current	Perceived patch value
vmPFC	0.00218162	11	Current	Perceived patch value
Hippocampus	0.00783169	11	Current	Perceived patch value
Amygdala	0.00376054	11	Current	Perceived patch value
MCC	0.0133103	12	Current	Perceived patch value
vmPFC	-0.00549707	12	Current	Perceived patch value
Hippocampus	0.00177568	12	Current	Perceived patch value
Amygdala	0.0027172	12	Current	Perceived patch value
MCC	0.010318	13	Current	Perceived patch value
vmPFC	0.00997984	13	Current	Perceived patch value
Hippocampus	-0.00269556	13	Current	Perceived patch value
Amygdala	-0.004503	13	Current	Perceived patch value
MCC	-0.00522918	14	Current	Perceived patch value
vmPFC	0.00049113	14	Current	Perceived patch value
Hippocampus	-0.0102886	14	Current	Perceived patch value
Amygdala	-0.00860741	14	Current	Perceived patch value
MCC	0.00761644	15	Current	Perceived patch value
vmPFC	0.0105047	15	Current	Perceived patch value
Hippocampus	0.0131101	15	Current	Perceived patch value
Amygdala	0.01714	15	Current	Perceived patch value
MCC	0.00781997	16	Current	Perceived patch value
vmPFC	-6.92763e-06	16	Current	Perceived patch value
Hippocampus	0.0101282	16	Current	Perceived patch value
Amygdala	0.00974489	16	Current	Perceived patch value
MCC	-0.0064925	17	Current	Perceived patch value
vmPFC	-0.002118	17	Current	Perceived patch value
Hippocampus	0.00319143	17	Current	Perceived patch value
Amygdala	0.00208245	17	Current	Perceived patch value
MCC	0.00136569	18	Current	Perceived patch value
vmPFC	0.000246978	18	Current	Perceived patch value
Hippocampus	0.00596756	18	Current	Perceived patch value
Amygdala	-0.000182214	18	Current	Perceived patch value
MCC	0.00223827	0	Alternative	Social density
vmPFC	-0.00181448	0	Alternative	Social density
Hippocampus	-0.00163808	0	Alternative	Social density
Amygdala	-0.00654943	0	Alternative	Social density
MCC	0.00203456	1	Alternative	Social density
vmPFC	0.00851228	1	Alternative	Social density
Hippocampus	0.00535779	1	Alternative	Social density
Amygdala	0.00443287	1	Alternative	Social density
MCC	0.003839	2	Alternative	Social density
vmPFC	-0.00117036	2	Alternative	Social density
Hippocampus	0.00151792	2	Alternative	Social density
Amygdala	0.00468447	2	Alternative	Social density
MCC	-0.00139583	3	Alternative	Social density
vmPFC	-0.000902554	3	Alternative	Social density
Hippocampus	-0.00178088	3	Alternative	Social density
Amygdala	0.00348989	3	Alternative	Social density
MCC	-0.0019903	4	Alternative	Social density
vmPFC	-0.00278532	4	Alternative	Social density
Hippocampus	-0.00202803	4	Alternative	Social density
Amygdala	-0.00136223	4	Alternative	Social density
MCC	-0.00160908	5	Alternative	Social density
vmPFC	-0.00895991	5	Alternative	Social density
Hippocampus	-0.00131767	5	Alternative	Social density
Amygdala	-0.00219288	5	Alternative	Social density
MCC	0.00153738	6	Alternative	Social density
vmPFC	-0.000885691	6	Alternative	Social density
Hippocampus	0.00152141	6	Alternative	Social density
Amygdala	0.00122332	6	Alternative	Social density
MCC	-0.00338914	7	Alternative	Social density
vmPFC	-0.00322408	7	Alternative	Social density
Hippocampus	-0.00356833	7	Alternative	Social density
Amygdala	-0.000181157	7	Alternative	Social density
MCC	-0.00535583	8	Alternative	Social density
vmPFC	-0.0020312	8	Alternative	Social density
Hippocampus	-0.00882654	8	Alternative	Social density
Amygdala	-0.00792273	8	Alternative	Social density
MCC	-0.00290513	9	Alternative	Social density
vmPFC	-0.00465717	9	Alternative	Social density
Hippocampus	0.0012233	9	Alternative	Social density
Amygdala	0.0050522	9	Alternative	Social density
MCC	-0.000916559	10	Alternative	Social density
vmPFC	0.00794315	10	Alternative	Social density
Hippocampus	-0.00335094	10	Alternative	Social density
Amygdala	-0.00342363	10	Alternative	Social density
MCC	-0.00489192	11	Alternative	Social density
vmPFC	0.0052668	11	Alternative	Social density
Hippocampus	-0.00491298	11	Alternative	Social density
Amygdala	-0.00512978	11	Alternative	Social density
MCC	0.00596479	12	Alternative	Social density
vmPFC	0.00324788	12	Alternative	Social density
Hippocampus	0.0044987	12	Alternative	Social density
Amygdala	0.00473625	12	Alternative	Social density
MCC	-0.00403001	13	Alternative	Social density
vmPFC	-0.00396772	13	Alternative	Social density
Hippocampus	-0.0127445	13	Alternative	Social density
Amygdala	-0.0053274	13	Alternative	Social density
MCC	0.00351554	14	Alternative	Social density
vmPFC	0.00175142	14	Alternative	Social density
Hippocampus	0.000183721	14	Alternative	Social density
Amygdala	0.00702678	14	Alternative	Social density
MCC	0.000280741	15	Alternative	Social density
vmPFC	0.00318878	15	Alternative	Social density
Hippocampus	0.00569883	15	Alternative	Social density
Amygdala	0.00362928	15	Alternative	Social density
MCC	-0.00105843	16	Alternative	Social density
vmPFC	0.000743626	16	Alternative	Social density
Hippocampus	0.00227558	16	Alternative	Social density
Amygdala	0.00139784	16	Alternative	Social density
MCC	0.00189292	17	Alternative	Social density
vmPFC	0.00668737	17	Alternative	Social density
Hippocampus	0.00379864	17	Alternative	Social density
Amygdala	-0.000922588	17	Alternative	Social density
MCC	-0.000951287	18	Alternative	Social density
vmPFC	0.00084231	18	Alternative	Social density
Hippocampus	-0.000307933	18	Alternative	Social density
Amygdala	0.00178943	18	Alternative	Social density
MCC	0.0034197	0	Current	Social density
vmPFC	-0.000255492	0	Current	Social density
Hippocampus	-0.00674817	0	Current	Social density
Amygdala	-0.00220973	0	Current	Social density
MCC	-0.00512957	1	Current	Social density
vmPFC	-0.000785153	1	Current	Social density
Hippocampus	-0.00662935	1	Current	Social density
Amygdala	-0.00164136	1	Current	Social density
MCC	0.0201189	2	Current	Social density
vmPFC	0.0182906	2	Current	Social density
Hippocampus	0.00370067	2	Current	Social density
Amygdala	-0.00358	2	Current	Social density
MCC	-0.00213748	3	Current	Social density
vmPFC	0.00806777	3	Current	Social density
Hippocampus	0.00282708	3	Current	Social density
Amygdala	0.00215707	3	Current	Social density
MCC	-0.000686306	4	Current	Social density
vmPFC	-0.00148892	4	Current	Social density
Hippocampus	0.000296062	4	Current	Social density
Amygdala	0.0083251	4	Current	Social density
MCC	0.000455746	5	Current	Social density
vmPFC	-0.000338632	5	Current	Social density
Hippocampus	0.000853926	5	Current	Social density
Amygdala	0.00129872	5	Current	Social density
MCC	0.00404556	6	Current	Social density
vmPFC	0.00465481	6	Current	Social density
Hippocampus	0.00457923	6	Current	Social density
Amygdala	0.0072056	6	Current	Social density
MCC	0.00294734	7	Current	Social density
vmPFC	-0.00112127	7	Current	Social density
Hippocampus	0.00667532	7	Current	Social density
Amygdala	0.00394199	7	Current	Social density
MCC	0.00237659	8	Current	Social density
vmPFC	0.013465	8	Current	Social density
Hippocampus	0.00933244	8	Current	Social density
Amygdala	0.012644	8	Current	Social density
MCC	0.00411897	9	Current	Social density
vmPFC	-0.00465334	9	Current	Social density
Hippocampus	0.0100657	9	Current	Social density
Amygdala	0.0100557	9	Current	Social density
MCC	-0.0005517	10	Current	Social density
vmPFC	0.00254545	10	Current	Social density
Hippocampus	-0.00313868	10	Current	Social density
Amygdala	-0.00562271	10	Current	Social density
MCC	0.00176998	11	Current	Social density
vmPFC	-0.00131418	11	Current	Social density
Hippocampus	-0.000990814	11	Current	Social density
Amygdala	-0.00509685	11	Current	Social density
MCC	0.000954264	12	Current	Social density
vmPFC	-0.00353295	12	Current	Social density
Hippocampus	0.00311775	12	Current	Social density
Amygdala	0.00601758	12	Current	Social density
MCC	-0.00117364	13	Current	Social density
vmPFC	0.00559883	13	Current	Social density
Hippocampus	0.0003952	13	Current	Social density
Amygdala	-0.00192869	13	Current	Social density
MCC	0.00449711	14	Current	Social density
vmPFC	-0.00056521	14	Current	Social density
Hippocampus	-0.00367761	14	Current	Social density
Amygdala	-0.00652021	14	Current	Social density
MCC	0.00167322	15	Current	Social density
vmPFC	-0.00611998	15	Current	Social density
Hippocampus	0.00201523	15	Current	Social density
Amygdala	-0.00248792	15	Current	Social density
MCC	-0.0043167	16	Current	Social density
vmPFC	-0.00168313	16	Current	Social density
Hippocampus	-0.00289828	16	Current	Social density
Amygdala	-0.00232049	16	Current	Social density
MCC	-8.24799e-06	17	Current	Social density
vmPFC	-0.0019414	17	Current	Social density
Hippocampus	0.00118066	17	Current	Social density
Amygdala	0.00283981	17	Current	Social density
MCC	5.00578e-05	18	Current	Social density
vmPFC	-0.00160271	18	Current	Social density
Hippocampus	-0.000680734	18	Current	Social density
Amygdala	-0.00317808	18	Current	Social density
MCC	0.00955952	0	Alternative	Perceived patch value
vmPFC	0.00209357	0	Alternative	Perceived patch value
Hippocampus	0.00767686	0	Alternative	Perceived patch value
Amygdala	0.00936567	0	Alternative	Perceived patch value
MCC	4.69802e-05	1	Alternative	Perceived patch value
vmPFC	0.00450487	1	Alternative	Perceived patch value
Hippocampus	0.0041018	1	Alternative	Perceived patch value
Amygdala	0.0098436	1	Alternative	Perceived patch value
MCC	0.00540206	2	Alternative	Perceived patch value
vmPFC	0.00252996	2	Alternative	Perceived patch value
Hippocampus	0.00416099	2	Alternative	Perceived patch value
Amygdala	0.00714021	2	Alternative	Perceived patch value
MCC	0.00835997	3	Alternative	Perceived patch value
vmPFC	0.0112818	3	Alternative	Perceived patch value
Hippocampus	0.0191584	3	Alternative	Perceived patch value
Amygdala	0.0260729	3	Alternative	Perceived patch value
MCC	-0.000704954	4	Alternative	Perceived patch value
vmPFC	-0.00782058	4	Alternative	Perceived patch value
Hippocampus	-0.00303683	4	Alternative	Perceived patch value
Amygdala	-0.0122386	4	Alternative	Perceived patch value
MCC	0.00503188	5	Alternative	Perceived patch value
vmPFC	0.00939524	5	Alternative	Perceived patch value
Hippocampus	0.00134207	5	Alternative	Perceived patch value
Amygdala	-0.00101159	5	Alternative	Perceived patch value
MCC	0.0027875	6	Alternative	Perceived patch value
vmPFC	0.00168545	6	Alternative	Perceived patch value
Hippocampus	0.00110084	6	Alternative	Perceived patch value
Amygdala	0.00320818	6	Alternative	Perceived patch value
MCC	0.00411659	7	Alternative	Perceived patch value
vmPFC	0.00613766	7	Alternative	Perceived patch value
Hippocampus	0.0119266	7	Alternative	Perceived patch value
Amygdala	0.00845483	7	Alternative	Perceived patch value
MCC	0.00841756	8	Alternative	Perceived patch value
vmPFC	0.00401906	8	Alternative	Perceived patch value
Hippocampus	0.00742334	8	Alternative	Perceived patch value
Amygdala	0.00953852	8	Alternative	Perceived patch value
MCC	-0.00789381	9	Alternative	Perceived patch value
vmPFC	-0.00587547	9	Alternative	Perceived patch value
Hippocampus	0.0011631	9	Alternative	Perceived patch value
Amygdala	-0.0014994	9	Alternative	Perceived patch value
MCC	0.00329404	10	Alternative	Perceived patch value
vmPFC	0.0042387	10	Alternative	Perceived patch value
Hippocampus	0.000247077	10	Alternative	Perceived patch value
Amygdala	-0.0026944	10	Alternative	Perceived patch value
MCC	-0.00168303	11	Alternative	Perceived patch value
vmPFC	0.00752077	11	Alternative	Perceived patch value
Hippocampus	0.00521184	11	Alternative	Perceived patch value
Amygdala	0.00281693	11	Alternative	Perceived patch value
MCC	0.00945247	12	Alternative	Perceived patch value
vmPFC	-0.00696806	12	Alternative	Perceived patch value
Hippocampus	-0.000475061	12	Alternative	Perceived patch value
Amygdala	0.000882255	12	Alternative	Perceived patch value
MCC	0.0205526	13	Alternative	Perceived patch value
vmPFC	0.00710063	13	Alternative	Perceived patch value
Hippocampus	0.00820193	13	Alternative	Perceived patch value
Amygdala	0.0034252	13	Alternative	Perceived patch value
MCC	-0.004138	14	Alternative	Perceived patch value
vmPFC	-0.00128491	14	Alternative	Perceived patch value
Hippocampus	-0.00639599	14	Alternative	Perceived patch value
Amygdala	-0.00449904	14	Alternative	Perceived patch value
MCC	0.00946409	15	Alternative	Perceived patch value
vmPFC	0.010555	15	Alternative	Perceived patch value
Hippocampus	0.01343	15	Alternative	Perceived patch value
Amygdala	0.016099	15	Alternative	Perceived patch value
MCC	0.00461396	16	Alternative	Perceived patch value
vmPFC	0.00251729	16	Alternative	Perceived patch value
Hippocampus	0.00832807	16	Alternative	Perceived patch value
Amygdala	-0.00450168	16	Alternative	Perceived patch value
MCC	-0.00720891	17	Alternative	Perceived patch value
vmPFC	-0.00222353	17	Alternative	Perceived patch value
Hippocampus	0.00301646	17	Alternative	Perceived patch value
Amygdala	-0.000504405	17	Alternative	Perceived patch value
MCC	-7.44819e-05	18	Alternative	Perceived patch value
vmPFC	-0.000797799	18	Alternative	Perceived patch value
Hippocampus	0.00312616	18	Alternative	Perceived patch value
Amygdala	0.00177916	18	Alternative	Perceived patch value
